# Supplementary material for: Gene expression variations in high-altitude adaptation: a case study of the Asiatic toad (Bufo gargarizans)
Source: BMC Genet. 2017 Jul 3;18:62. doi: 10.1186/s12863-017-0529-z (PMC5496230; doi:10.1186/s12863-017-0529-z)
Supplement: Supplementary file 2 — List of differentially expressed genes (DEGs) between toads from high- and low-altitude sites in three tissues (brain, heart, and liver) and the Gene Ontology (GO) categories over-represented by these genes. DEGs include both fixed and plastic, which were determined by a reciprocal transplant experiment. (XLSX 152 kb) [file 12863_2017_529_MOESM2_ESM.xlsx]

## Sheet: Title
Additional file 2. List of differentially expressed genes (DEGs) between toads from high- and low-altitude sites in three tissues (brain, heart, and liver) and the Gene Ontology (GO) categories over-represented by these genes. DEGs include both fixed and plastic, which were determined by a reciprocal transplant experiment.

## Sheet: DEGs-heart
List of differentially expressed genes (DEGs) between toads from high- and low-altitude sites in the heart.
names	symbol	logFC	logCPM	LR	PValue	FDR
fixed
ENSXETG00000024534	MYLPF	-7.88007	9.13968	575.013	4.5582e-127	2.06031e-123
ENSXETG00000012911	ACTC1	-5.64288	14.4987	297.16	1.3693e-66	2.06308e-63
ENSXETG00000002894	KCNAB2	-4.55595	4.89022	90.0232	2.35384e-21	1.18215e-18
ENSXETG00000018712	ARHGEF5	-4.477	5.36767	126.489	2.40305e-29	1.8103e-26
ENSXETG00000008124	CASQ1	-4.08609	7.44717	29.4089	5.86078e-08	7.35854e-06
ENSXETG00000000758	PCSK5	-3.66212	5.5273	110.944	6.0868e-26	3.93033e-23
ENSXETG00000024952	TNNC1	-3.33941	8.36856	129.805	4.52123e-30	5.10899e-27
ENSXETG00000003393	MYBPC2	-2.92321	5.38148	43.5938	4.04116e-11	1.08074e-08
ENSXETG00000030021	C14ORF159	-2.77836	3.74567	27.3892	1.66356e-07	1.83398e-05
ENSXETG00000022597	CCNB3	-2.67127	4.11146	32.1909	1.39741e-08	1.97384e-06
ENSXETG00000027677	ALDOC	-2.64513	8.3129	79.1313	5.8116e-19	2.62684e-16
ENSXETG00000016050	NSG1	-2.54503	2.92451	19.801	8.59377e-06	0.000616211
ENSXETG00000006919	CPS1	-2.53041	5.89854	55.6684	8.57861e-14	3.52503e-11
ENSXETG00000008139	TMOD4	-2.52401	4.82735	34.6386	3.96952e-09	6.19694e-07
ENSXETG00000004532	B3GALT2	-2.47401	7.21617	34.6872	3.87169e-09	6.19694e-07
ENSXETG00000015449	PRC1	-2.4224	5.12606	36.5356	1.49907e-09	2.90401e-07
ENSXETG00000007182		-2.37136	3.11687	20.0994	7.3519e-06	0.000552058
ENSXETG00000007784	RETSAT	-2.34205	3.57482	21.9355	2.81972e-06	0.000249905
ENSXETG00000003259		-2.33056	3.25796	19.4681	1.02293e-05	0.000711333
ENSXETG00000003731	RBP4	-2.28258	3.65814	18.7224	1.51193e-05	0.000938575
ENSXETG00000007789		-2.26294	3.43815	18.5947	1.61668e-05	0.000987485
ENSXETG00000027558		-2.19341	4.22215	23.4285	1.29641e-06	0.000124676
ENSXETG00000009695	ATP2A1	-2.16273	9.97193	96.73	7.94549e-23	4.4892e-20
ENSXETG00000002841	FAF1	-2.1433	3.77145	21.7966	3.03129e-06	0.000258518
ENSXETG00000005528	NDE1	-2.02647	3.86708	20.074	7.45034e-06	0.000552058
ENSXETG00000008333	THYN1	-1.9826	3.79507	19.3042	1.11461e-05	0.000763341
ENSXETG00000027202	SLC25A2	-1.96771	4.70005	18.7175	1.51584e-05	0.000938575
ENSXETG00000012279	LAMB1	-1.94338	3.84257	16.9702	3.79716e-05	0.00195035
ENSXETG00000022155	AOX1	-1.88638	4.07436	19.2209	1.16431e-05	0.000785477
ENSXETG00000007279	PFKM	-1.88262	4.05475	19.1293	1.22153e-05	0.000811957
ENSXETG00000012564	RASGEF1B	-1.83819	4.15177	16.8931	3.95454e-05	0.00196423
ENSXETG00000021455	TMEM38A	-1.83628	5.49059	34.2207	4.92037e-09	7.41336e-07
ENSXETG00000003466	CDK14	-1.82564	4.69082	19.0133	1.29813e-05	0.00083028
ENSXETG00000000580	PRPF40B	-1.81064	5.47835	38.3684	5.85735e-10	1.28531e-07
ENSXETG00000001747	METTL17	-1.77275	5.24763	34.6355	3.97591e-09	6.19694e-07
ENSXETG00000013814	MED24	-1.76811	5.60637	38.3307	5.97159e-10	1.28531e-07
ENSXETG00000001563	PDLIM3	-1.7565	7.2308	19.0044	1.3042e-05	0.00083028
ENSXETG00000017152	AIFM2	-1.68134	4.26257	17.0935	3.55839e-05	0.00187023
ENSXETG00000024225	M6PR	-1.6486	5.07937	23.2469	1.42483e-06	0.000134172
ENSXETG00000018096	NT5E	-1.64528	8.45241	43.5824	4.06473e-11	1.08074e-08
ENSXETG00000017270		-1.58879	8.34152	16.1766	5.77011e-05	0.00273515
ENSXETG00000012213	KIF11	-1.58082	5.23986	15.6752	7.52046e-05	0.00346862
ENSXETG00000006076	EFEMP1	-1.57786	4.7366	17.8058	2.44632e-05	0.00141761
ENSXETG00000014881	UBE2C	-1.52225	5.49544	17.2452	3.28524e-05	0.00178316
ENSXETG00000021836	RGS6	-1.5166	4.90395	16.8084	4.13499e-05	0.00203154
ENSXETG00000016354	CCNB1	-1.50459	5.40891	14.9942	0.00010784	0.0043136
ENSXETG00000007084	VCL	-1.4411	7.93352	28.8725	7.73017e-08	8.95907e-06
ENSXETG00000013740	CA2	-1.40875	6.20439	23.6471	1.1572e-06	0.000113708
ENSXETG00000021362	TOP2A	-1.35364	6.49705	15.6435	7.64741e-05	0.00349154
ENSXETG00000008397	AMPD3	-1.32136	8.57268	33.1818	8.39329e-09	1.2238e-06
ENSXETG00000011568	TES	-1.21985	6.25534	20.674	5.44495e-06	0.000439485
ENSXETG00000008802		-1.20142	7.274	17.3583	3.09551e-05	0.00172737
ENSXETG00000010816	tnnt3	-1.12586	11.905	36.4806	1.54195e-09	2.90401e-07
ENSXETG00000010061	DDX6	-1.10998	5.91614	19.0699	1.26015e-05	0.000825492
ENSXETG00000022046	SQRDL	-1.10586	8.38303	23.1419	1.5048e-06	0.00013881
ENSXETG00000016124	ALCAM	-1.09061	6.4871	15.6122	7.77513e-05	0.00351436
ENSXETG00000015772	LGALS3	-1.05887	5.48931	15.1423	9.97041e-05	0.00416792
ENSXETG00000017407	FBXO31	-1.04652	5.70751	15.1271	0.00010051	0.00416792
ENSXETG00000009705	MIPEP	1.02867	5.75633	15.276	9.28889e-05	0.00399145
ENSXETG00000010583	CRIP3	1.04983	6.48014	17.0052	3.72769e-05	0.00193668
ENSXETG00000006216	OS9	1.06534	5.78736	16.9181	3.90272e-05	0.00196003
ENSXETG00000003486	ST3GAL3	1.09525	6.62582	14.8623	0.000115654	0.00458559
ENSXETG00000013285	PTTG1IP	1.09771	6.72408	17.523	2.83851e-05	0.00160376
ENSXETG00000021508		1.13855	10.7177	36.9329	1.22268e-09	2.51205e-07
ENSXETG00000008803	ATF5	1.18809	6.62565	20.2375	6.83976e-06	0.000533029
ENSXETG00000005683	COMT	1.20307	5.42867	16.1639	5.80916e-05	0.00273515
ENSXETG00000005745	FLCN	1.22125	5.29126	16.5565	4.7222e-05	0.00229509
ENSXETG00000025492	F10	1.22516	9.18704	29.0354	7.10691e-08	8.68195e-06
ENSXETG00000015108	SDR9C7	1.25356	6.27889	18.3819	1.80768e-05	0.00107509
ENSXETG00000027880	DUSP1	1.26326	9.00906	14.7448	0.000123088	0.00483789
ENSXETG00000002526	SLC25A29	1.27895	5.32114	15.3168	9.09049e-05	0.00397152
ENSXETG00000002017	GSTM5	1.30394	10.0792	50.5425	1.16614e-12	4.05457e-10
ENSXETG00000033518	DDX41	1.37265	6.8217	27.3195	1.72468e-07	1.85608e-05
ENSXETG00000000078	CISH	1.39937	4.79103	15.4188	8.61285e-05	0.00381668
ENSXETG00000025629	CMBL	1.45686	6.73465	27.1976	1.83684e-07	1.93082e-05
ENSXETG00000014596	OTUD6A	1.46462	5.91572	22.2688	2.37029e-06	0.000214274
ENSXETG00000024146	B4GALT1	1.47377	5.58143	25.8547	3.68112e-07	3.69748e-05
ENSXETG00000002589	RHOU	1.544	6.22061	16.0707	6.10211e-05	0.00284346
ENSXETG00000016505		1.5882	4.78905	17.3	3.1919e-05	0.00175944
ENSXETG00000019567	EEF1A2	1.60227	8.22752	42.8667	5.86008e-11	1.39408e-08
ENSXETG00000001769		1.61441	6.40081	28.9424	7.45643e-08	8.86922e-06
ENSXETG00000006176	IBA57	1.61645	4.23571	15.2615	9.36048e-05	0.00399145
ENSXETG00000012700	NUDT7	1.62286	4.6823	19.8847	8.22547e-06	0.000599663
ENSXETG00000017065	MICA	1.66084	4.98218	17.2063	3.35328e-05	0.00178316
ENSXETG00000010462	RGS5	1.78265	5.34	20.1976	6.98402e-06	0.000535047
ENSXETG00000003094	CYR61	1.80396	8.04568	19.772	8.72511e-06	0.000616211
ENSXETG00000012392	GADD45A	1.83106	5.92809	46.5591	8.88944e-12	2.87002e-09
ENSXETG00000004747	ATF6	1.85879	3.60855	15.5318	8.11287e-05	0.00363071
ENSXETG00000018895	PHOSPHO2	2.08341	4.08994	20.7982	5.103e-06	0.000419374
ENSXETG00000015946	ORC5	2.10404	3.57677	18.5422	1.66181e-05	0.00100152
ENSXETG00000004766	JUNB	2.13167	5.3634	35.518	2.52701e-09	4.56884e-07
ENSXETG00000005739	KLF4	2.13682	3.85069	18.1325	2.06055e-05	0.00120957
ENSXETG00000019419	GM2A	2.1537	3.16416	15.0414	0.000105177	0.00424465
ENSXETG00000006697	EGR1	2.17	5.85029	31.9207	1.606e-08	2.13504e-06
ENSXETG00000014730	PTGR1	2.22931	4.5355	31.9851	1.55363e-08	2.128e-06
ENSXETG00000002075	KLF2	2.37115	6.9336	44.0825	3.14818e-11	9.48651e-09
ENSXETG00000013886	NGEF	2.39407	2.89397	16.9487	3.84029e-05	0.00195035
ENSXETG00000031444	ANO6	2.4172	3.33193	20.2789	6.69332e-06	0.000530769
ENSXETG00000021990	NRSN1	2.45075	4.23699	27.0153	2.01854e-07	2.07359e-05
ENSXETG00000011533		2.66923	4.6342	34.7323	3.78308e-09	6.19694e-07
ENSXETG00000012497	RABL5	3.05508	3.44655	29.7345	4.95453e-08	6.39842e-06
ENSXETG00000032716	METTL21C	3.45749	4.43848	51.1875	8.39509e-13	3.16215e-10
ENSXETG00000016293	CPA1	3.8998	4.00348	43.3637	4.54533e-11	1.14138e-08
ENSXETG00000024632	SOCS3	4.86017	6.34278	128.793	7.52803e-30	6.80534e-27
ENSXETG00000011290	RBPMS	8.56193	8.34799	422.241	7.93763e-94	1.7939e-90
plastic
ENSXETG00000021847	DCN	-4.31053	6.68103	176.597	2.68169e-40	6.06062e-37
ENSXETG00000006919	CPS1	-3.97183	5.89854	128.15	1.04091e-29	9.15249e-27
ENSXETG00000002075	KLF2	-3.61407	6.9336	97.9235	4.34856e-23	1.96555e-20
ENSXETG00000009985		-3.58014	4.00787	50.659	1.09893e-12	1.05684e-10
ENSXETG00000015538	IGFALS	-3.55294	3.03412	38.1062	6.69974e-10	3.02828e-08
ENSXETG00000010725	SERPINH1	-3.51132	6.06318	125.059	4.93943e-29	3.18946e-26
ENSXETG00000013740	CA2	-3.38385	6.20439	127.843	1.21493e-29	9.15249e-27
ENSXETG00000016426	CA14	-3.32662	3.8047	45.5967	1.45288e-11	1.04238e-09
ENSXETG00000018079	HSD3B2	-3.15823	4.98475	56.7508	4.94691e-14	6.04325e-12
ENSXETG00000007909	CCNG1	-3.13021	9.51943	198.869	3.68712e-45	1.66658e-41
ENSXETG00000016826	MCCC1	-3.06442	7.01581	99.3702	2.09446e-23	1.05188e-20
ENSXETG00000004770	FBXW9	-2.99982	3.54477	33.9227	5.73456e-09	1.95464e-07
ENSXETG00000025478	LUM	-2.9685	7.5773	112.647	2.57871e-26	1.45697e-23
ENSXETG00000020665	ITGBL1	-2.93534	5.11901	76.0335	2.78897e-18	7.00343e-16
ENSXETG00000003094	CYR61	-2.92878	8.04568	49.3122	2.18303e-12	1.93476e-10
ENSXETG00000027202	SLC25A2	-2.89469	4.70005	39.6902	2.97613e-10	1.51147e-08
ENSXETG00000009043	FADS2	-2.83625	4.68292	39.5547	3.19006e-10	1.60212e-08
ENSXETG00000006441	JUND	-2.72331	6.38826	62.7672	2.32635e-15	3.7554e-13
ENSXETG00000003954	PTGDS	-2.68466	3.70666	16.229	5.61284e-05	0.000583481
ENSXETG00000002854	KCNJ11	-2.65942	2.29369	17.2197	3.32971e-05	0.000388845
ENSXETG00000000104	VNN1	-2.65934	2.29369	17.215	3.33787e-05	0.000388845
ENSXETG00000010306	SPC25	-2.62773	3.5835	13.1253	0.000291338	0.00238128
ENSXETG00000000579	NR4A1	-2.62122	7.64959	30.2633	3.77189e-08	1.06556e-06
ENSXETG00000015417	CPZ	-2.61326	4.57134	42.2174	8.16707e-11	4.98853e-09
ENSXETG00000005495	HGFAC	-2.56555	2.94264	23.282	1.39902e-06	2.61304e-05
ENSXETG00000003972	COQ4	-2.55969	5.12877	57.8914	2.76995e-14	3.57719e-12
ENSXETG00000011869	SYPL2	-2.5378	7.35326	43.1722	5.01275e-11	3.19122e-09
ENSXETG00000004532	B3GALT2	-2.49092	7.21617	35.2893	2.84189e-09	1.0616e-07
ENSXETG00000027285	TMEM177	-2.47505	3.4265	25.945	3.51291e-07	7.67071e-06
ENSXETG00000003731	RBP4	-2.4381	3.65814	22.1956	2.46236e-06	4.28072e-05
ENSXETG00000020685	PCCA	-2.40779	7.45637	78.7892	6.91048e-19	2.08236e-16
ENSXETG00000010455	NARS2	-2.38809	3.08345	16.2092	5.67177e-05	0.000587991
ENSXETG00000006025	ZBTB3	-2.3485	2.69583	18.5224	1.6792e-05	0.000219364
ENSXETG00000011037	ADPRM	-2.3361	3.28932	20.5873	5.6973e-06	8.87993e-05
ENSXETG00000008063	SELRC1	-2.33225	5.04794	41.7939	1.01418e-10	6.03172e-09
ENSXETG00000010783	COL3A1	-2.28651	10.8036	134.665	3.90866e-31	4.41678e-28
ENSXETG00000007364	SLC4A1	-2.28455	6.395	73.2742	1.12834e-17	2.68427e-15
ENSXETG00000027612	CKMT1B	-2.28033	3.69137	19.0913	1.24614e-05	0.000172249
ENSXETG00000024632	SOCS3	-2.26117	6.34278	33.917	5.75149e-09	1.95464e-07
ENSXETG00000001339	FRZB	-2.23012	6.44738	54.9733	1.22179e-13	1.34695e-11
ENSXETG00000030682	FADS1	-2.22329	2.91431	17.2765	3.23154e-05	0.000379965
ENSXETG00000018020	SH3GL2	-2.20679	2.23046	12.137	0.000494322	0.00368702
ENSXETG00000005040	CAMTA1	-2.19729	3.53722	20.0962	7.36433e-06	0.000109496
ENSXETG00000023251	ADHFE1	-2.18819	5.23066	43.3475	4.58323e-11	2.98257e-09
ENSXETG00000009279	ACTA2	-2.1773	10.0489	56.2721	6.31048e-14	7.31368e-12
ENSXETG00000000625	DPP10	-2.16383	3.15799	15.0972	0.000102116	0.000962875
ENSXETG00000017641	RCN3	-2.14827	4.92637	35.816	2.16863e-09	8.37794e-08
ENSXETG00000016238	GSTK1	-2.14282	7.21426	46.5078	9.12534e-12	7.11147e-10
ENSXETG00000006035	DFFB	-2.13665	3.7019	22.3931	2.22165e-06	3.98487e-05
ENSXETG00000000359	EIF1B	-2.12056	7.19495	60.1456	8.80929e-15	1.20661e-12
ENSXETG00000018032	TUBB8	-2.10557	6.63598	55.3653	1.00089e-13	1.13101e-11
ENSXETG00000013218	IFT43	-2.10467	5.645	56.584	5.38484e-14	6.40512e-12
ENSXETG00000002284	LEPREL4	-2.08437	5.38065	48.7239	2.94646e-12	2.56116e-10
ENSXETG00000030114		-2.06713	4.49065	21.0622	4.44614e-06	7.17734e-05
ENSXETG00000012170	HNRNPA2B1	-2.05442	8.07968	41.1993	1.3747e-10	7.67119e-09
ENSXETG00000005315	ACE	-2.05252	8.85173	76.9597	1.74481e-18	4.63913e-16
ENSXETG00000032203	MAP1A	-2.05186	2.58956	13.4436	0.000245849	0.00204648
ENSXETG00000013886	NGEF	-2.0516	2.89397	15.358	8.89453e-05	0.000857213
ENSXETG00000009231	TRIM16L	-2.04803	2.5382	13.2342	0.000274892	0.00226736
ENSXETG00000030021	C14ORF159	-2.03784	3.74567	16.4275	5.05473e-05	0.000538853
ENSXETG00000000036	ECH1	-2.03272	8.19441	66.2052	4.06341e-16	8.34845e-14
ENSXETG00000010670	PPCDC	-2.02909	2.73624	14.0888	0.000174378	0.00152454
ENSXETG00000032480	GDAP1	-2.02204	2.97645	14.4083	0.000147151	0.00131198
ENSXETG00000016974	LDHB	-2.00417	12.5772	151.915	6.61467e-35	9.9661e-32
ENSXETG00000003696	LUZP1	-1.97678	3.96886	21.2591	4.01198e-06	6.57034e-05
ENSXETG00000008931	CERS2	-1.97562	3.57011	17.9712	2.24272e-05	0.000279123
ENSXETG00000025468		-1.97168	4.89785	21.6098	3.34145e-06	5.5527e-05
ENSXETG00000022308	DAO	-1.96859	5.65383	47.6184	5.17813e-12	4.17949e-10
ENSXETG00000027245	OGN	-1.96177	7.62206	34.5105	4.2395e-09	1.52084e-07
ENSXETG00000023897	SORD	-1.95939	3.25639	16.3202	5.34912e-05	0.000563591
ENSXETG00000019215	HPGDS	-1.94092	3.25791	11.6468	0.000643133	0.00453504
ENSXETG00000023815	SOCS2	-1.93209	3.29323	14.8657	0.000115442	0.0010649
ENSXETG00000014626	TGM1	-1.93199	3.27063	15.6725	7.53116e-05	0.000740018
ENSXETG00000014596	OTUD6A	-1.92881	5.91572	38.8669	4.5371e-10	2.20513e-08
ENSXETG00000007789		-1.92568	3.43815	14.5703	0.000135029	0.00122556
ENSXETG00000005052	AGMO	-1.90935	4.60602	27.6984	1.41779e-07	3.3907e-06
ENSXETG00000020708	CKAP2	-1.90326	3.79914	16.2699	5.49287e-05	0.000575387
ENSXETG00000005599	DHPS	-1.89174	3.87268	18.4155	1.77608e-05	0.000228714
ENSXETG00000001258	H2AFZ	-1.89122	7.17741	33.5513	6.94084e-09	2.32389e-07
ENSXETG00000030812	SHBG	-1.88265	3.29737	14.6932	0.000126504	0.00115595
ENSXETG00000015985		-1.85491	4.3296	15.0717	0.000103505	0.000968479
ENSXETG00000027931	PPP1R10	-1.84915	3.5293	16.7071	4.36165e-05	0.000484107
ENSXETG00000001769		-1.84884	6.40081	37.901	7.44253e-10	3.29806e-08
ENSXETG00000023890	CTSH	-1.8355	10.0065	65.8028	4.98369e-16	9.79404e-14
ENSXETG00000021851	MMP19	-1.83447	3.53281	11.9461	0.000547619	0.00403133
ENSXETG00000034167	PET112	-1.82045	5.54828	40.1964	2.29675e-10	1.22133e-08
ENSXETG00000010816	TNNC1	-1.8167	11.905	91.7224	9.973e-22	4.098e-19
ENSXETG00000019567	EEF1A2	-1.8152	8.22752	54.5751	1.49621e-13	1.61021e-11
ENSXETG00000012372	LRRC40	-1.79866	3.88678	13.0366	0.000305464	0.00246995
ENSXETG00000003459	ADA	-1.79016	4.35089	16.7675	4.22515e-05	0.000477442
ENSXETG00000021836	RGS6	-1.78547	4.90395	23.4483	1.28316e-06	2.41662e-05
ENSXETG00000034257		-1.75059	5.70483	31.1765	2.35595e-08	6.96007e-07
ENSXETG00000018186	AIFM1	-1.75053	7.99838	45.4105	1.59772e-11	1.12839e-09
ENSXETG00000004831	FUNDC1	-1.74286	5.2237	31.8507	1.66487e-08	5.11919e-07
ENSXETG00000022566	DHRS4L2	-1.72759	7.43674	43.3323	4.61903e-11	2.98257e-09
ENSXETG00000014609	DECR1	-1.71914	7.21545	40.5403	1.92602e-10	1.03638e-08
ENSXETG00000030721	METTL10	-1.71472	2.90999	11.7506	0.000608229	0.00437074
ENSXETG00000000161	SAE1	-1.71209	4.30043	14.7228	0.000124528	0.00114172
ENSXETG00000006223	ACOT9	-1.71146	4.67686	22.3607	2.25951e-06	4.03516e-05
ENSXETG00000011490	COL6A2	-1.68466	9.1524	63.5323	1.57758e-15	2.64099e-13
ENSXETG00000027814	XRCC4	-1.68418	4.00724	16.3077	5.38456e-05	0.000566005
ENSXETG00000027648	ACBD7	-1.66827	3.40813	12.5056	0.000405738	0.00309786
ENSXETG00000033115	D2HGDH	-1.66576	4.02405	14.8373	0.000117197	0.00107888
ENSXETG00000003458	BDH1	-1.64928	5.97707	34.5697	4.11261e-09	1.49911e-07
ENSXETG00000025311	CHCHD4	-1.64733	3.24668	12.0722	0.000511786	0.00379225
ENSXETG00000023678	EIF2D	-1.62969	3.58387	13.1497	0.00028757	0.00235901
ENSXETG00000032112	FH	-1.62941	7.89174	42.1618	8.40233e-11	5.06381e-09
ENSXETG00000015830	GPX6	-1.62814	9.72816	71.7026	2.50197e-17	5.65445e-15
ENSXETG00000018331		-1.61765	4.16942	14.5539	0.000136204	0.00123128
ENSXETG00000014983		-1.6136	6.70571	38.79	4.7194e-10	2.24544e-08
ENSXETG00000032857	PTN	-1.61315	3.63431	12.8747	0.000333047	0.002641
ENSXETG00000006627	CDH13	-1.61176	5.64559	30.1584	3.98152e-08	1.10532e-06
ENSXETG00000027478	ANXA1	-1.60976	10.4421	80.2614	3.28017e-19	1.05903e-16
ENSXETG00000022535	GNPAT	-1.60875	3.97842	14.1501	0.00016879	0.00147855
ENSXETG00000025286	BOLA3	-1.60105	5.70806	28.1409	1.12796e-07	2.78599e-06
ENSXETG00000013639	CCDC90B	-1.59164	6.38822	36.0456	1.92749e-09	7.7788e-08
ENSXETG00000025629	CMBL	-1.58979	6.73465	32.5236	1.17755e-08	3.80182e-07
ENSXETG00000000689	PDGFRL	-1.58955	5.38741	21.025	4.53323e-06	7.26603e-05
ENSXETG00000022426	YDJC	-1.5784	3.88004	13.994	0.000183391	0.00158495
ENSXETG00000013383	RACGAP1	-1.57523	4.45502	16.2677	5.49927e-05	0.000575387
ENSXETG00000031230	LHPP	-1.55723	3.97812	11.7898	0.00059556	0.00430021
ENSXETG00000005956	MRPL39	-1.554	6.77195	26.405	2.76825e-07	6.16378e-06
ENSXETG00000026476	ARL6	-1.55229	3.56597	12.1073	0.000502256	0.00373387
ENSXETG00000014191	CAP2	-1.55199	4.37986	12.8215	0.000342663	0.00270303
ENSXETG00000027880	DUSP1	-1.54916	9.00906	21.8963	2.87785e-06	4.92722e-05
ENSXETG00000022365	RFC5	-1.54342	5.42021	19.8377	8.43048e-06	0.000124529
ENSXETG00000026772	RHOB	-1.54266	7.98045	17.324	3.15185e-05	0.000372941
ENSXETG00000004176	MOCS2	-1.54011	4.2038	12.2824	0.00045724	0.00343309
ENSXETG00000023038	CKB	-1.53436	11.927	86.1454	1.67176e-20	6.29697e-18
ENSXETG00000013086	MTHFR	-1.53301	4.72295	16.2281	5.61536e-05	0.000583481
ENSXETG00000006090	CCBL2	-1.53143	5.63861	30.1047	4.0934e-08	1.12818e-06
ENSXETG00000022795	BZW2	-1.51783	8.18967	29.2982	6.20541e-08	1.66955e-06
ENSXETG00000002272	CCDC90A	-1.51564	5.53045	30.1562	3.98601e-08	1.10532e-06
ENSXETG00000006076	EFEMP1	-1.51279	4.7366	16.5739	4.67915e-05	0.000508407
ENSXETG00000013724	FAM82B	-1.50708	6.39755	34.8896	3.48931e-09	1.28225e-07
ENSXETG00000019935	MTCH2	-1.50618	7.03136	31.6424	1.85336e-08	5.5848e-07
ENSXETG00000022440	MRPS5	-1.49389	5.74621	32.4158	1.24469e-08	3.93425e-07
ENSXETG00000015289	ANXA2	-1.49322	9.92069	63.6613	1.47757e-15	2.5687e-13
ENSXETG00000017447	C1ORF21	-1.49166	4.22453	13.7963	0.00020374	0.00173756
ENSXETG00000010707	SPARC	-1.48287	12.3423	57.1024	4.13694e-14	5.19416e-12
ENSXETG00000024835	NIPSNAP3B	-1.48286	6.1604	34.2424	4.86562e-09	1.72202e-07
ENSXETG00000000750	HIBADH	-1.48203	7.55716	30.6815	3.04046e-08	8.75342e-07
ENSXETG00000022336	OLFM1	-1.47716	6.08761	32.2117	1.38253e-08	4.30967e-07
ENSXETG00000009199	ABHD10	-1.47165	6.27496	31.6553	1.8411e-08	5.5848e-07
ENSXETG00000030949	SERF1B	-1.46887	7.95675	32.2476	1.35722e-08	4.26017e-07
ENSXETG00000006212	PDHA2	-1.46516	10.1841	65.2111	6.72877e-16	1.26725e-13
ENSXETG00000015449	PRC1	-1.45592	5.12606	13.5764	0.000229049	0.00192435
ENSXETG00000018066	ECI2	-1.45143	6.36811	32.4198	1.24216e-08	3.93425e-07
ENSXETG00000009405	WNT5B	-1.45089	4.54681	14.0052	0.000182301	0.00157854
ENSXETG00000018756	B3GNT8	-1.44463	4.57461	16.5528	4.73148e-05	0.000512861
ENSXETG00000011409	CLMN	-1.43856	10.45	61.8823	3.64618e-15	5.68301e-13
ENSXETG00000018519	DRAP1	-1.43306	5.57502	28.4608	9.56173e-08	2.42803e-06
ENSXETG00000004457	C21ORF33	-1.40852	9.27361	43.6807	3.8657e-11	2.56955e-09
ENSXETG00000027688	NDUFA5	-1.40499	9.30012	50.0294	1.51462e-12	1.39716e-10
ENSXETG00000015458	MAN2A2	-1.40347	7.85668	27.8863	1.28655e-07	3.12645e-06
ENSXETG00000020022	GNAO1	-1.40125	7.58105	15.8426	6.88362e-05	0.000686802
ENSXETG00000015832	ANXA6	-1.39973	9.13222	47.7428	4.85955e-12	3.99367e-10
ENSXETG00000033876	KIAA1009	-1.39769	4.57813	14.5542	0.000136186	0.00123128
ENSXETG00000024500		-1.38886	7.07496	24.5874	7.10143e-07	1.46568e-05
ENSXETG00000012902	DNAJC8	-1.38581	6.10889	28.8504	7.81879e-08	2.04283e-06
ENSXETG00000000585	PLGRKT	-1.38268	6.412	28.624	8.78869e-08	2.24434e-06
ENSXETG00000015108	SDR9C7	-1.37901	6.27889	22.4132	2.19852e-06	3.95909e-05
ENSXETG00000012919	PHYHD1	-1.37515	5.72679	17.2261	3.31843e-05	0.000388583
ENSXETG00000019489	ETFDH	-1.37435	6.69578	24.0858	9.21361e-07	1.82656e-05
ENSXETG00000011272	BMP7	-1.37111	6.53838	22.3539	2.26755e-06	4.03516e-05
ENSXETG00000017869	NQO1	-1.36968	7.56095	23.8868	1.0217e-06	1.982e-05
ENSXETG00000016327	MRRF	-1.36763	5.22932	21.719	3.15654e-06	5.30393e-05
ENSXETG00000008802		-1.3587	7.274	22.0641	2.63692e-06	4.54919e-05
ENSXETG00000019632	TSPAN17	-1.3549	4.86316	13.0042	0.000310796	0.00250857
ENSXETG00000016094	HOMER2	-1.35436	8.04873	30.0237	4.26798e-08	1.16212e-06
ENSXETG00000016324	NDUFA8	-1.3519	9.90513	53.4159	2.69897e-13	2.77258e-11
ENSXETG00000024665	ATP5B	-1.34941	13.1449	78.0804	9.89316e-19	2.79482e-16
ENSXETG00000027496	NDUFB3	-1.34669	8.50792	35.9181	2.05789e-09	8.01868e-08
ENSXETG00000010229	PRDX3	-1.34354	8.95779	38.2319	6.28173e-10	2.89158e-08
ENSXETG00000026457	HADHA	-1.34348	10.0479	53.1668	3.06389e-13	3.07751e-11
ENSXETG00000016718	NFIX	-1.34135	4.81895	15.6937	7.4471e-05	0.00073402
ENSXETG00000034371	MT-CO1	-1.34018	15.2744	81.8632	1.45843e-19	5.07085e-17
ENSXETG00000002228	HSDL2	-1.33964	6.84261	24.5037	7.41677e-07	1.51691e-05
ENSXETG00000006697	EGR1	-1.33861	5.85029	12.4023	0.000428795	0.00326839
ENSXETG00000000777	RRBP1	-1.33785	5.54924	25.1176	5.39395e-07	1.13398e-05
ENSXETG00000009816	FKBP11	-1.33307	6.45888	25.4757	4.4799e-07	9.50664e-06
ENSXETG00000011709	VLDLR	-1.33213	5.4801	15.8423	6.88477e-05	0.000686802
ENSXETG00000005257	MRPS15	-1.33122	7.47644	26.2372	3.01955e-07	6.69037e-06
ENSXETG00000008032	IDH1	-1.32646	5.10562	19.1724	1.19427e-05	0.000166095
ENSXETG00000013185	AGL	-1.32438	5.84893	26.6854	2.39425e-07	5.4382e-06
ENSXETG00000006892	ACO2	-1.32098	11.3211	60.6113	6.95347e-15	1.01177e-12
ENSXETG00000008691	ABAT	-1.32085	5.9165	23.9035	1.01289e-06	1.97338e-05
ENSXETG00000004435	CSRP3	-1.31909	11.5514	60.5528	7.163e-15	1.01177e-12
ENSXETG00000001845	MRPL3	-1.31757	7.26618	23.1484	1.49967e-06	2.76675e-05
ENSXETG00000008638	FCN2	-1.3157	9.00703	18.5128	1.68764e-05	0.000219831
ENSXETG00000005381	PYCR2	-1.31074	6.01333	27.5982	1.49316e-07	3.55216e-06
ENSXETG00000027867	AK2	-1.3089	8.72756	35.9576	2.01655e-09	8.01868e-08
ENSXETG00000001264	GGCX	-1.30628	6.31115	25.7638	3.85859e-07	8.3449e-06
ENSXETG00000014477	ACAT1	-1.29917	10.1649	51.1763	8.44301e-13	8.29618e-11
ENSXETG00000010436	ME3	-1.29914	7.37925	20.6369	5.55151e-06	8.68265e-05
ENSXETG00000003396	NDUFV1	-1.29893	9.85257	48.5113	3.28395e-12	2.80065e-10
ENSXETG00000002935	MOGAT1	-1.29719	4.91979	15.1121	0.000101309	0.000957988
ENSXETG00000001719	ACAD9	-1.29169	8.48749	23.291	1.39249e-06	2.61164e-05
ENSXETG00000021180	SOD2	-1.28363	8.40511	27.326	1.71881e-07	4.00466e-06
ENSXETG00000025316	NDUFB7	-1.28286	8.90138	35.9348	2.04037e-09	8.01868e-08
ENSXETG00000009754	IDH3A	-1.27947	9.12656	38.2159	6.33333e-10	2.89158e-08
ENSXETG00000013164	PKLR	-1.27479	7.26735	16.7075	4.36091e-05	0.000484107
ENSXETG00000008070	CPT2	-1.27457	5.51651	18.3652	1.8236e-05	0.000233504
ENSXETG00000022375	PEBP1	-1.27046	8.76543	34.2024	4.96689e-09	1.73107e-07
ENSXETG00000019787	UQCC	-1.26811	4.66669	13.3735	0.000255199	0.00211264
ENSXETG00000003999	RRM1	-1.26794	5.36654	19.5244	9.93228e-06	0.000141176
ENSXETG00000009272	RNLS	-1.26739	4.64391	11.4462	0.000716397	0.00492779
ENSXETG00000007558	APIP	-1.26522	7.14654	22.8434	1.75751e-06	3.2032e-05
ENSXETG00000022887	ABCB10	-1.25465	5.75354	22.2826	2.35334e-06	4.15511e-05
ENSXETG00000006018	PARK7	-1.25092	9.33238	36.2635	1.7236e-09	7.08245e-08
ENSXETG00000018918	PCCB	-1.24448	8.00096	24.3677	7.9592e-07	1.60605e-05
ENSXETG00000004660	DNAJB11	-1.23949	6.17824	25.1453	5.31682e-07	1.12299e-05
ENSXETG00000015247	HIBCH	-1.23898	5.1424	17.5529	2.79422e-05	0.000335901
ENSXETG00000002577	FHL2	-1.2352	10.6593	37.6234	8.58097e-10	3.72942e-08
ENSXETG00000011486	COL6A1	-1.23471	9.68109	35.9239	2.0518e-09	8.01868e-08
ENSXETG00000001399	MRPS16	-1.22583	6.09415	23.7357	1.10515e-06	2.12566e-05
ENSXETG00000001802	MTX2	-1.22377	7.87462	19.5848	9.62333e-06	0.000138087
ENSXETG00000022439	PIR	-1.22364	5.64716	20.9051	4.82601e-06	7.6651e-05
ENSXETG00000004118	AZIN1	-1.21491	5.41636	18.8598	1.40685e-05	0.000189255
ENSXETG00000006052	DHRS7B	-1.20886	8.12306	24.4204	7.74423e-07	1.56968e-05
ENSXETG00000010946	PABPC4	-1.20654	7.67536	18.8927	1.38283e-05	0.000187137
ENSXETG00000023474	ALAD	-1.19331	6.73179	21.4031	3.72164e-06	6.11703e-05
ENSXETG00000019760	FHL1	-1.18985	9.00017	28.9165	7.55666e-08	1.99743e-06
ENSXETG00000026897	NUTF2	-1.18873	5.66687	19.3719	1.0758e-05	0.000151956
ENSXETG00000004756	MGST3	-1.18868	9.23314	31.033	2.53684e-08	7.4458e-07
ENSXETG00000019510	CYGB	-1.18845	5.7847	15.1717	9.8164e-05	0.000932146
ENSXETG00000016693	UQCRC2	-1.18591	11.4401	49.5346	1.94906e-12	1.76195e-10
ENSXETG00000004314	CDK5RAP1	-1.18398	5.59921	17.6045	2.7195e-05	0.00032779
ENSXETG00000011488	PPDPF	-1.18236	10.835	36.2101	1.77152e-09	7.21377e-08
ENSXETG00000017448	CCDC134	-1.1815	5.58715	17.8396	2.40335e-05	0.000295194
ENSXETG00000002017	GSTM5	-1.18089	10.0792	41.6758	1.07733e-10	6.24301e-09
ENSXETG00000002801	MMP2	-1.18041	7.08842	18.261	1.92613e-05	0.000243869
ENSXETG00000004205	YWHAH	-1.18039	8.26581	24.0208	9.53012e-07	1.87288e-05
ENSXETG00000003604	EMC2	-1.17624	6.80016	19.8848	8.22518e-06	0.000121894
ENSXETG00000012195	C14ORF166	-1.17206	7.0419	18.5009	1.69821e-05	0.00021994
ENSXETG00000003757	TAGLN	-1.1694	7.26594	15.4115	8.64584e-05	0.000836813
ENSXETG00000033236		-1.16681	6.92617	19.7324	8.90779e-06	0.000129881
ENSXETG00000007336	LAMA4	-1.1551	8.91005	22.318	2.31033e-06	4.09518e-05
ENSXETG00000023408		-1.15095	10.3805	39.825	2.77761e-10	1.42668e-08
ENSXETG00000005162	LMNB1	-1.14899	6.30421	16.5202	4.81337e-05	0.000519289
ENSXETG00000007509	HSPD1	-1.14485	8.70523	27.4678	1.59736e-07	3.76044e-06
ENSXETG00000012911	ACTC1	-1.14414	14.4987	17.0409	3.65835e-05	0.000420227
ENSXETG00000009893	ATP5J2	-1.14265	10.5903	41.7183	1.05417e-10	6.18812e-09
ENSXETG00000013016	MDH1	-1.14226	10.3637	40.995	1.52617e-10	8.31119e-09
ENSXETG00000009112	HSPA14	-1.14179	5.45737	16.8104	4.13063e-05	0.000469107
ENSXETG00000023199	MRPL48	-1.13931	6.98904	17.2063	3.3533e-05	0.00038903
ENSXETG00000003203	HADHB	-1.13398	9.60697	35.6802	2.32519e-09	8.8318e-08
ENSXETG00000018096	NT5E	-1.13343	8.45241	21.1442	4.25979e-06	6.92599e-05
ENSXETG00000007721	HSD17B10	-1.13288	8.67383	26.8603	2.18706e-07	4.99268e-06
ENSXETG00000001868	ATP5C1	-1.13216	11.7443	46.1597	1.08996e-11	8.21105e-10
ENSXETG00000013688	MBD2	-1.13141	5.60959	13.6611	0.00021894	0.00184628
ENSXETG00000019615	ALDH1A1	-1.12912	9.58005	30.1691	3.95973e-08	1.10532e-06
ENSXETG00000008174	RCN1	-1.12816	4.96237	12.3992	0.000429518	0.00326839
ENSXETG00000031956	BOK	-1.12486	7.30738	18.7869	1.46171e-05	0.000196051
ENSXETG00000006145	PPA1	-1.1245	8.88702	27.0843	1.94775e-07	4.46896e-06
ENSXETG00000005191	ALDH7A1	-1.12259	8.28353	21.6817	3.21846e-06	5.38795e-05
ENSXETG00000013857	TRAK1	-1.12084	6.53935	19.3317	1.09869e-05	0.000154706
ENSXETG00000018798	PDSS1	-1.11986	5.30504	12.8786	0.000332354	0.002641
ENSXETG00000022441	TTC19	-1.11955	6.10931	20.6749	5.44239e-06	8.54153e-05
ENSXETG00000008487	SCRN3	-1.1158	7.26128	15.8605	6.81856e-05	0.00068367
ENSXETG00000004871	SAMM50	-1.11335	7.51484	18.5755	1.6331e-05	0.000216158
ENSXETG00000006201	STARD10	-1.10973	5.96332	18.5655	1.64163e-05	0.000216331
ENSXETG00000026973	UBL5	-1.10813	6.28306	19.7613	8.77405e-06	0.000128345
ENSXETG00000007529	RAP1GDS1	-1.10223	5.85344	18.8967	1.3799e-05	0.000187137
ENSXETG00000021531	ANTXR2	-1.09609	5.54693	17.0385	3.66304e-05	0.000420227
ENSXETG00000003237	NMT1	-1.09472	6.79817	14.4082	0.000147162	0.00131198
ENSXETG00000011083	AHSA1	-1.09011	5.99169	16.4206	5.07311e-05	0.00053954
ENSXETG00000028081	SERPINE2	-1.08033	5.92862	18.4876	1.71017e-05	0.000220856
ENSXETG00000004886	NDUFA10	-1.07948	10.3531	37.1624	1.08688e-09	4.59129e-08
ENSXETG00000023618	CALD1	-1.07941	5.71586	16.7429	4.28012e-05	0.000482448
ENSXETG00000001085	ACADL	-1.07593	10.0585	34.5151	4.2295e-09	1.52084e-07
ENSXETG00000019612	ENTPD2	-1.07324	7.93481	16.5115	4.83553e-05	0.000520395
ENSXETG00000004051	NDUFV2	-1.06872	9.49197	30.2676	3.76361e-08	1.06556e-06
ENSXETG00000004459	FNTA	-1.06707	7.03068	15.6143	7.7665e-05	0.000761488
ENSXETG00000004664	CYC1	-1.06573	9.1174	26.506	2.62717e-07	5.87863e-06
ENSXETG00000011144	PPAP2B	-1.05995	5.71392	16.641	4.51645e-05	0.000495494
ENSXETG00000017998	AGPAT3	-1.05817	6.94109	16.4783	4.92107e-05	0.000527091
ENSXETG00000007339	HDAC2	-1.05684	6.71909	17.0465	3.64761e-05	0.000420227
ENSXETG00000021470	UQCRC1	-1.05536	11.1037	38.7972	4.70211e-10	2.24544e-08
ENSXETG00000009628	PDZD11	-1.05482	6.60196	16.122	5.93916e-05	0.000611773
ENSXETG00000001366	MRC1L1	-1.05119	6.60332	16.2008	5.6971e-05	0.000589265
ENSXETG00000012849	TPRG1	-1.04813	6.36964	16.0379	6.20881e-05	0.000634928
ENSXETG00000000187	GCSH	-1.04682	7.31687	16.6989	4.38053e-05	0.000484107
ENSXETG00000030956	NDUFB9	-1.0445	9.98156	32.8938	9.73338e-09	3.18803e-07
ENSXETG00000003857	SMS	-1.04324	5.57909	13.6955	0.000214964	0.00182638
ENSXETG00000016340	CMPK1	-1.04131	5.39415	13.3995	0.000251688	0.0020874
ENSXETG00000017929	PDIA4	-1.03603	5.18236	12.3068	0.000451317	0.0034056
ENSXETG00000007240	PDLIM7	-1.03528	8.25682	18.6148	1.59973e-05	0.000213586
ENSXETG00000018160	NET1	-1.03271	7.7991	16.7067	4.36267e-05	0.000484107
ENSXETG00000002617	SDHC	-1.02882	7.8842	16.6265	4.55108e-05	0.000496881
ENSXETG00000015147	MIEN1	-1.02676	6.47801	16.6696	4.4489e-05	0.000489271
ENSXETG00000015322	ETFA	-1.02514	8.6964	21.8066	3.01566e-06	5.12435e-05
ENSXETG00000006415	ANKRD49	-1.02497	5.73014	14.8665	0.000115396	0.0010649
ENSXETG00000010684	DNAJC19	-1.02457	7.72728	15.9694	6.43758e-05	0.000652418
ENSXETG00000023924	TPI1	-1.01187	11.6838	37.3213	1.00182e-09	4.31261e-08
ENSXETG00000017302	ECI1	-1.00875	8.1599	17.661	2.63979e-05	0.000320749
ENSXETG00000019932	NDUFS3	-1.0087	9.57721	28.2875	1.04571e-07	2.61138e-06
ENSXETG00000016054	MPST	-1.00674	6.76493	13.5789	0.000228748	0.00192435
ENSXETG00000000232	SLC25A38	-1.00484	5.25335	12.3951	0.000430469	0.00327012
ENSXETG00000008327	ACAD8	-1.00394	5.58515	14.4863	0.000141186	0.00126871
ENSXETG00000014318	CSRP2	-1.00208	5.94589	15.692	7.45388e-05	0.00073402
ENSXETG00000013409	CHMP6	-1.00072	5.81522	13.8114	0.00020211	0.00172691
ENSXETG00000017737	ASAP1	1.00285	6.02135	11.4309	0.000722335	0.00495441
ENSXETG00000008966	SYAP1	1.00402	6.14794	15.0855	0.000102752	0.000963563
ENSXETG00000011985	unknown	1.00515	6.01025	15.5467	8.04905e-05	0.000787483
ENSXETG00000004029	VPS28	1.00825	5.32471	11.8233	0.000584953	0.00423495
ENSXETG00000010355	SPSB3	1.0103	5.42559	12.5151	0.000403669	0.00308728
ENSXETG00000004558	YME1L1	1.01483	6.48742	15.8028	7.02985e-05	0.00069835
ENSXETG00000009903	GCFC1	1.02083	6.0617	15.8597	6.82157e-05	0.00068367
ENSXETG00000009266	ATAD1	1.02421	5.28093	11.9247	0.000553933	0.00405799
ENSXETG00000002006	OSBPL2	1.0279	6.58575	15.0947	0.000102252	0.000962875
ENSXETG00000018404	FUCA1	1.03058	6.76851	14.6919	0.000126592	0.00115595
ENSXETG00000009576	OAT	1.03381	7.71561	16.7292	4.31126e-05	0.00048379
ENSXETG00000025651	EIF4EBP2	1.03733	5.91	15.9025	6.66923e-05	0.000673211
ENSXETG00000001322	SYNGR2	1.03897	6.92391	15.414	8.6345e-05	0.000836813
ENSXETG00000017109	CTSF	1.0419	5.48469	13.2509	0.000272456	0.00225137
ENSXETG00000006105	GID8	1.04423	5.67127	11.6403	0.000645383	0.00453507
ENSXETG00000022755	CACNB2	1.04864	7.08975	12.9414	0.0003214	0.0025712
ENSXETG00000010332	NSUN5	1.04924	5.39463	11.5628	0.000672855	0.00468614
ENSXETG00000002496	NEU1	1.05608	6.87341	15.9757	6.41614e-05	0.000651798
ENSXETG00000006333	TEF	1.05977	5.80067	14.4691	0.00014248	0.0012778
ENSXETG00000007164	GNE	1.0606	5.23975	12.6921	0.000367198	0.00286656
ENSXETG00000009814	WDR45	1.0648	6.85294	11.8213	0.000585585	0.00423495
ENSXETG00000000286	CDKN1C	1.06563	5.97147	16.8399	4.06695e-05	0.000463038
ENSXETG00000019604	GNB1	1.0662	5.41101	13.6892	0.000215697	0.00182917
ENSXETG00000016896	ELF2	1.07037	5.1848	12.2518	0.000464803	0.00347257
ENSXETG00000018919	CNN3	1.07058	8.19885	20.2475	6.8041e-06	0.000103203
ENSXETG00000015696	PELI2	1.07315	5.67088	12.5344	0.000399525	0.00306077
ENSXETG00000008492	CIR1	1.07427	6.51061	17.4347	2.97345e-05	0.000355555
ENSXETG00000008061	ZCCHC11	1.07796	5.7745	15.3137	9.10528e-05	0.000870103
ENSXETG00000017298	ARHGAP17	1.0923	5.54171	15.0641	0.000103919	0.000968479
ENSXETG00000007481	DNAJC9	1.09332	5.35946	13.9064	0.000192148	0.00165029
ENSXETG00000017228	RNASEK	1.09448	5.92673	17.9463	2.27221e-05	0.00028138
ENSXETG00000021868	CARS	1.09792	5.93007	16.1211	5.94178e-05	0.000611773
ENSXETG00000000380		1.10059	6.10751	16.1022	6.00129e-05	0.000616496
ENSXETG00000010880		1.10363	5.2853	13.8142	0.000201801	0.00172691
ENSXETG00000027754	REV3L	1.10626	6.98501	17.3368	3.13059e-05	0.000371398
ENSXETG00000018905	TBC1D10B	1.10635	5.48154	15.1631	9.86124e-05	0.00093444
ENSXETG00000023722	CWC25	1.10748	5.49311	14.2577	0.000159404	0.00140724
ENSXETG00000015284	TSPAN3	1.10866	7.13212	16.4041	5.11733e-05	0.000542965
ENSXETG00000018759	TMPO	1.10906	5.73644	16.2521	5.54469e-05	0.000578799
ENSXETG00000011082	TMED8	1.10943	5.27251	13.5364	0.000233984	0.00196217
ENSXETG00000012028	RTFDC1	1.11116	7.57765	17.6092	2.71276e-05	0.00032779
ENSXETG00000003331	C2ORF18	1.11284	5.00865	11.7465	0.000609587	0.00437354
ENSXETG00000018692	ADARB1	1.1147	6.14485	18.5831	1.62652e-05	0.000216158
ENSXETG00000019613	PLOD3	1.11718	7.38385	16.7032	4.37074e-05	0.000484107
ENSXETG00000018854	PDE4D	1.11779	5.79228	17.3463	3.11498e-05	0.000370519
ENSXETG00000013611	GABPA	1.11813	5.1367	12.3479	0.000441489	0.00334755
ENSXETG00000025422	ATP6V1F	1.12709	6.95786	17.9977	2.2117e-05	0.000276158
ENSXETG00000017158	PSAPL1	1.12768	9.11511	30.611	3.15302e-08	9.02003e-07
ENSXETG00000009354	PIM1	1.13784	6.41086	18.536	1.6673e-05	0.00021844
ENSXETG00000007079	SESN3	1.13921	6.02622	19.713	8.99856e-06	0.000130783
ENSXETG00000017807	SPRY2	1.1399	6.441	19.6914	9.1008e-06	0.000131424
ENSXETG00000000399	RP3-402G11.5	1.14549	6.41764	19.5576	9.76128e-06	0.000139623
ENSXETG00000017657	PLBD2	1.1463	7.8113	20.4004	6.2818e-06	9.59248e-05
ENSXETG00000026447	UCP2	1.14631	8.40445	21.6128	3.3362e-06	5.5527e-05
ENSXETG00000017874	NOB1	1.14656	5.90891	18.8713	1.39843e-05	0.000188684
ENSXETG00000023629	ZRANB1	1.14959	8.09232	22.2162	2.43613e-06	4.26795e-05
ENSXETG00000000700	MSRA	1.15205	5.2129	12.7931	0.000347907	0.00273485
ENSXETG00000025781	FAM46C	1.15644	6.33447	20.1746	7.06845e-06	0.000106144
ENSXETG00000027289	SLMO1	1.16132	6.08831	18.5462	1.65832e-05	0.000217895
ENSXETG00000021646	CFD	1.16727	9.81284	38.2532	6.21338e-10	2.89158e-08
ENSXETG00000017466	MEAF6	1.17461	4.97791	11.6209	0.000652133	0.00456291
ENSXETG00000012072	GSK3A	1.17474	5.49948	15.4637	8.41042e-05	0.000819291
ENSXETG00000009362	PFKFB4	1.18072	8.38444	25.6249	4.14652e-07	8.88258e-06
ENSXETG00000026594	BTG1	1.18961	7.50459	20.7115	5.33938e-06	8.40906e-05
ENSXETG00000006219	SAT1	1.19758	6.80624	20.4114	6.24557e-06	9.56949e-05
ENSXETG00000003672	KLHL13	1.20114	6.45829	19.8034	8.58319e-06	0.000126371
ENSXETG00000000673	GATA4	1.20409	7.37143	18.5726	1.63553e-05	0.000216158
ENSXETG00000022932	ANAPC2	1.20494	5.51827	16.9348	3.86862e-05	0.000442687
ENSXETG00000022371		1.21511	7.13073	19.1008	1.23992e-05	0.000171916
ENSXETG00000002271	RANBP9	1.21945	7.83229	23.5381	1.22462e-06	2.31601e-05
ENSXETG00000020010	DHCR24	1.22058	6.08782	16.4656	4.95415e-05	0.000529379
ENSXETG00000015330	UBE2Q2	1.22143	5.21884	15.7731	7.14121e-05	0.000706308
ENSXETG00000009465	CNNM3	1.22418	4.75003	11.648	0.000642728	0.00453504
ENSXETG00000021638	GET4	1.22423	8.07184	24.2622	8.40742e-07	1.68896e-05
ENSXETG00000003519	ODC1	1.23204	7.1723	20.7782	5.15675e-06	8.14982e-05
ENSXETG00000014931	PNKD	1.23299	5.12142	15.3185	9.08216e-05	0.000869732
ENSXETG00000000592	RCL1	1.23552	5.84949	21.5494	3.44827e-06	5.69623e-05
ENSXETG00000014990	ATXN2L	1.23558	5.99442	19.1778	1.19087e-05	0.000166095
ENSXETG00000020636	YTHDF2	1.23614	4.92655	12.8997	0.000328628	0.00261975
ENSXETG00000012580	DDX5	1.25025	9.92617	46.0023	1.18114e-11	8.75206e-10
ENSXETG00000033646	ERCC3	1.26134	6.59272	22.5303	2.06854e-06	3.73992e-05
ENSXETG00000023026	HNRPDL	1.26339	9.60408	42.973	5.54998e-11	3.48415e-09
ENSXETG00000000839	MKI67IP	1.26601	7.21608	21.727	3.14333e-06	5.30144e-05
ENSXETG00000024742	CDK9	1.26974	6.06233	24.0968	9.16119e-07	1.82417e-05
ENSXETG00000006091	GTF2B	1.28354	6.74618	22.0654	2.63516e-06	4.54919e-05
ENSXETG00000022935	ZNF618	1.28441	5.24218	17.2737	3.23643e-05	0.000379965
ENSXETG00000019070	TBCB	1.28488	7.43658	22.2384	2.40811e-06	4.23528e-05
ENSXETG00000026099	HERPUD1	1.28555	6.22538	24.2344	8.52967e-07	1.70593e-05
ENSXETG00000013412	POLDIP3	1.28986	5.50585	21.0458	4.48441e-06	7.21336e-05
ENSXETG00000013896	FAM134A	1.29073	4.97005	13.0004	0.000311432	0.00250922
ENSXETG00000027280	ITM2A	1.29142	9.45538	41.3391	1.27983e-10	7.23107e-09
ENSXETG00000026635	ZNF207	1.29862	5.8299	23.9207	1.00387e-06	1.96428e-05
ENSXETG00000018409	RSPRY1	1.30192	5.09891	15.0655	0.000103846	0.000968479
ENSXETG00000016342	NDEL1	1.3048	5.93317	20.1979	6.98309e-06	0.000105212
ENSXETG00000002536	CCDC53	1.30895	4.50369	11.7316	0.000614489	0.00440173
ENSXETG00000027066	HID1	1.31068	6.559	23.6823	1.13623e-06	2.17618e-05
ENSXETG00000015598	ZFR	1.31162	7.25316	23.7461	1.09915e-06	2.12315e-05
ENSXETG00000009979	COG1	1.3213	5.78728	24.5388	7.283e-07	1.49633e-05
ENSXETG00000007026	PRKAA1	1.32555	6.51704	25.7004	3.98738e-07	8.58236e-06
ENSXETG00000007705	ABCD1	1.32627	5.15921	18.2755	1.91152e-05	0.000243382
ENSXETG00000015528	BCOR	1.34525	5.76047	24.7234	6.61753e-07	1.37207e-05
ENSXETG00000005620	LONRF1	1.34751	4.60729	12.7974	0.000347096	0.00273323
ENSXETG00000005127	GATA5	1.34858	5.60073	23.0428	1.58438e-06	2.89934e-05
ENSXETG00000016219	RNASET2	1.35772	5.01832	15.9754	6.41703e-05	0.000651798
ENSXETG00000009908	ATP6V1A	1.36196	6.3948	27.4324	1.62679e-07	3.8099e-06
ENSXETG00000015020	PLEKHA3	1.36208	5.03067	17.441	2.96364e-05	0.000355322
ENSXETG00000024577	CYTH1	1.36329	5.2602	13.6619	0.000218847	0.00184628
ENSXETG00000020695	ARID1A	1.36687	4.79559	14.7438	0.000123155	0.00113142
ENSXETG00000021142	NEDD4L	1.3715	5.91084	26.6466	2.44281e-07	5.52074e-06
ENSXETG00000004454	PTP4A1	1.37167	5.3708	20.2298	6.86748e-06	0.000103816
ENSXETG00000017431	CYBA	1.38472	5.61534	17.6222	2.69431e-05	0.000326495
ENSXETG00000021588	CBL	1.3897	4.6274	12.6428	0.000377017	0.00292301
ENSXETG00000016166	TMF1	1.39005	5.90692	27.8046	1.34208e-07	3.24395e-06
ENSXETG00000001072	PAK1IP1	1.41026	4.95427	15.8385	6.89841e-05	0.000686802
ENSXETG00000010300	LGMN	1.41602	8.0768	30.7302	2.96512e-08	8.59126e-07
ENSXETG00000009143	ROGDI	1.41695	5.87501	16.7937	4.1672e-05	0.000472074
ENSXETG00000010405	DDX46	1.41986	8.64994	32.9516	9.44806e-09	3.11717e-07
ENSXETG00000020819	DDX18	1.42021	5.34615	20.3011	6.61625e-06	0.000100692
ENSXETG00000021661	PTBP1	1.4261	4.78239	15.7929	7.06682e-05	0.000700483
ENSXETG00000008434	SF1	1.43751	5.61413	25.487	4.4537e-07	9.49563e-06
ENSXETG00000021237	FTL	1.44157	5.7183	27.1077	1.92434e-07	4.43776e-06
ENSXETG00000015780	ZNF638	1.45157	5.71961	19.0125	1.29864e-05	0.000177337
ENSXETG00000018563	WDR26	1.45158	7.01255	25.8034	3.78026e-07	8.2148e-06
ENSXETG00000027078	PTDSS2	1.45183	7.1391	28.672	8.57339e-08	2.20811e-06
ENSXETG00000000155	SPINT3	1.45324	5.04676	19.0835	1.25122e-05	0.000172424
ENSXETG00000004025	PDPK1	1.45681	4.3629	12.5945	0.00038689	0.00298421
ENSXETG00000015705	QKI	1.45883	7.7173	30.0809	4.14388e-08	1.13517e-06
ENSXETG00000011234	MGAT4B	1.46041	6.57473	24.0268	9.50038e-07	1.87288e-05
ENSXETG00000024487	ACER2	1.46929	5.81632	28.4023	9.85465e-08	2.48844e-06
ENSXETG00000027071	WDR43	1.47422	4.31462	11.5763	0.00066798	0.00465937
ENSXETG00000011638	KEAP1	1.47865	4.41158	13.0825	0.000298063	0.00242747
ENSXETG00000007322	TBK1	1.47962	6.32672	31.8191	1.69221e-08	5.1681e-07
ENSXETG00000001729	LPCAT1	1.49938	4.54548	15.2429	9.4531e-05	0.000901435
ENSXETG00000019428	EFNA1	1.50178	4.47327	12.9595	0.000318297	0.00255542
ENSXETG00000027013	LCMT1	1.50541	6.29502	28.3788	9.97525e-08	2.5049e-06
ENSXETG00000014962	NOP56	1.5095	8.04619	31.2424	2.27743e-08	6.77235e-07
ENSXETG00000007854	TLK2	1.51505	6.17873	31.5713	1.92251e-08	5.7548e-07
ENSXETG00000004155	ABI2	1.52063	4.16023	11.7034	0.000623853	0.00444823
ENSXETG00000007289	GLCCI1	1.5239	5.17709	22.6836	1.9099e-06	3.46697e-05
ENSXETG00000007318	GNS	1.52815	6.87068	28.252	1.06506e-07	2.64511e-06
ENSXETG00000014295	ABCC5	1.52902	8.48037	42.4153	7.38103e-11	4.57017e-09
ENSXETG00000015913	SQSTM1	1.52936	8.75459	45.8873	1.25258e-11	9.13172e-10
ENSXETG00000005251	TOR2A	1.53434	4.32235	13.4194	0.000249038	0.00206921
ENSXETG00000000082	TMEM115	1.54008	5.58764	21.7863	3.04763e-06	5.15928e-05
ENSXETG00000017921	ZBTB44	1.54216	5.48172	27.897	1.27951e-07	3.12614e-06
ENSXETG00000021442	ASH1L	1.54306	5.2258	20.5759	5.7313e-06	8.90223e-05
ENSXETG00000017947	HIPK3	1.54338	6.81937	33.7288	6.33556e-09	2.13707e-07
ENSXETG00000008951	VEZF1	1.54343	4.78937	16.6283	4.54681e-05	0.000496881
ENSXETG00000008619	USP19	1.54373	4.82476	18.2236	1.96433e-05	0.000248011
ENSXETG00000023501	XRN2	1.56328	7.83167	37.6379	8.51737e-10	3.72942e-08
ENSXETG00000023182	ZHX2	1.56755	5.87473	30.8843	2.73876e-08	7.98657e-07
ENSXETG00000000682		1.56828	4.63062	16.6912	4.39857e-05	0.000484915
ENSXETG00000000341	PPM1K	1.56844	6.56639	27.708	1.4108e-07	3.3907e-06
ENSXETG00000008185	AEBP2	1.57664	4.40614	14.9273	0.000111735	0.00103492
ENSXETG00000002767	JOSD2	1.57698	4.73665	17.7684	2.49495e-05	0.000304789
ENSXETG00000029996	ASB18	1.58418	7.37745	35.0326	3.24235e-09	1.20126e-07
ENSXETG00000012262	ZNF645	1.59583	4.02328	12.1203	0.000498752	0.00371393
ENSXETG00000009682	SFPQ	1.59739	7.85922	32.5083	1.18686e-08	3.80468e-07
ENSXETG00000005273	PNRC2	1.59748	4.26402	11.6291	0.000649285	0.00455003
ENSXETG00000029991	PAPL	1.61066	5.21255	26.072	3.28917e-07	7.25222e-06
ENSXETG00000006354	FAM214A	1.6183	6.22285	37.1698	1.08279e-09	4.59129e-08
ENSXETG00000012581	WBP2	1.61866	6.78914	36.5489	1.48885e-09	6.17395e-08
ENSXETG00000003704	DAZAP1	1.64533	6.94015	35.2981	2.82908e-09	1.0616e-07
ENSXETG00000005955	IP6K1	1.64647	5.34836	28.869	7.74426e-08	2.03512e-06
ENSXETG00000031804	ABHD14A	1.65547	4.86908	19.646	9.31995e-06	0.00013416
ENSXETG00000026001	ALOX5AP	1.65846	5.18547	12.7283	0.000360157	0.00281645
ENSXETG00000009191	TRIM63	1.67675	7.78693	39.9734	2.57441e-10	1.33751e-08
ENSXETG00000007396	IGF2BP3	1.68702	4.56823	17.6864	2.60486e-05	0.000317358
ENSXETG00000006051	unknown	1.69119	6.06687	39.3053	3.62447e-10	1.80029e-08
ENSXETG00000007740	HMGB3	1.6919	8.40704	41.4117	1.23319e-10	7.05573e-09
ENSXETG00000014603	SLC7A8	1.69446	6.64092	38.656	5.05466e-10	2.3799e-08
ENSXETG00000025472	PHF20	1.71177	4.68695	15.5207	8.16054e-05	0.000796666
ENSXETG00000011292	TMEM66	1.71901	5.42921	32.7906	1.0264e-08	3.33766e-07
ENSXETG00000010314	DDX24	1.72427	4.37457	16.5201	4.81376e-05	0.000519289
ENSXETG00000021286	SESN1	1.73248	7.07933	40.1621	2.33739e-10	1.22849e-08
ENSXETG00000006275	CDS1	1.74752	3.71075	12.9166	0.000325679	0.00260083
ENSXETG00000021331	AMD1	1.75053	8.80262	44.74	2.25012e-11	1.5647e-09
ENSXETG00000016171	GATA2	1.7786	3.89075	14.2939	0.000156371	0.0013886
ENSXETG00000030755	RIMKLB	1.78214	6.08961	34.1977	4.97873e-09	1.73107e-07
ENSXETG00000003087	WIPI1	1.79097	5.96656	44.5591	2.46799e-11	1.6902e-09
ENSXETG00000007043	MBLAC2	1.80007	3.26819	11.4437	0.000717364	0.00492779
ENSXETG00000017344	WDR92	1.81782	4.48428	19.5339	9.88289e-06	0.000140917
ENSXETG00000023490	RASSF8	1.82353	4.66275	21.0963	4.36777e-06	7.07611e-05
ENSXETG00000005207	BHLHE40	1.84864	3.69385	13.4519	0.000244754	0.00204112
ENSXETG00000015636	KDM6B	1.85647	7.73898	19.5047	1.00351e-05	0.00014219
ENSXETG00000003125	UBXN7	1.88855	3.37637	12.6345	0.000378689	0.00293095
ENSXETG00000004189	PIK3IP1	1.89547	5.55211	34.2381	4.87653e-09	1.72202e-07
ENSXETG00000021140	CYP1A2	1.91634	3.07122	11.8228	0.000585102	0.00423495
ENSXETG00000009131	SOS2	1.93227	4.53546	23.66	1.1495e-06	2.19229e-05
ENSXETG00000015294	ZNF592	1.94179	3.06421	12.0627	0.000514406	0.00380543
ENSXETG00000018900	DCTPP1	1.96436	4.88977	27.9912	1.21866e-07	2.99366e-06
ENSXETG00000001388	DHRS3	1.97181	6.2805	46.1617	1.08886e-11	8.21105e-10
ENSXETG00000007987	ARG2	1.98623	4.93007	28.6717	8.57492e-08	2.20811e-06
ENSXETG00000032699	EPG5	2.00058	4.69273	27.2934	1.74804e-07	4.05187e-06
ENSXETG00000013514	PPM1D	2.00255	3.96366	13.0687	0.000300271	0.00244105
ENSXETG00000015433	JARID2	2.00641	7.71173	12.0791	0.000509905	0.00378451
ENSXETG00000007677	WDR59	2.02082	5.02102	33.2913	7.93373e-09	2.6368e-07
ENSXETG00000030398	ERN1	2.02182	3.83083	17.2759	3.23257e-05	0.000379965
ENSXETG00000002526	SLC25A29	2.02582	5.32114	35.7426	2.25182e-09	8.62561e-08
ENSXETG00000021852	ZFYVE1	2.04264	4.67862	26.6118	2.48724e-07	5.5932e-06
ENSXETG00000002643	ZMYM5	2.08116	4.37701	23.1512	1.49748e-06	2.76675e-05
ENSXETG00000005217	EDEM1	2.08903	3.54597	16.0487	6.17349e-05	0.000632748
ENSXETG00000017379	CCNL2	2.10092	7.46272	47.198	6.41671e-12	5.08834e-10
ENSXETG00000013520	PYROXD1	2.17285	5.80565	50.5952	1.13525e-12	1.06902e-10
ENSXETG00000021160	ZNF395	2.17759	3.39367	15.4356	8.5363e-05	0.000829765
ENSXETG00000006173	CYP8B1	2.17979	3.72107	17.9257	2.29704e-05	0.000283202
ENSXETG00000029933	TESK2	2.19059	3.80001	20.1354	7.2148e-06	0.000107627
ENSXETG00000015513	MAP3K1	2.19894	3.96101	20.4138	6.23768e-06	9.56949e-05
ENSXETG00000016242	GABARAPL1	2.20205	5.22337	43.8777	3.49541e-11	2.3581e-09
ENSXETG00000013190	RSBN1	2.20645	3.68778	18.3917	1.79836e-05	0.000230926
ENSXETG00000021274	GPR84	2.20748	2.68173	11.8823	0.000566686	0.00413132
ENSXETG00000023757	SCD	2.21373	7.4794	64.7978	8.29929e-16	1.50051e-13
ENSXETG00000004120	KLF10	2.22966	4.49715	28.6665	8.59796e-08	2.20811e-06
ENSXETG00000013849	KLHL24	2.26882	3.39333	15.8837	6.73556e-05	0.000678056
ENSXETG00000007140	GPT	2.2702	4.59159	24.4921	7.46144e-07	1.51918e-05
ENSXETG00000009483	EIF4G3	2.27286	7.28398	60.8221	6.24727e-15	9.41255e-13
ENSXETG00000021431	CBFA2T2	2.29918	7.01618	59.3672	1.30834e-14	1.73933e-12
ENSXETG00000001259	POLM	2.37524	3.45279	17.9237	2.29945e-05	0.000283202
ENSXETG00000023750	SLC45A4	2.37981	6.01444	71.1594	3.29492e-17	7.09192e-15
ENSXETG00000021938	CXXC1	2.39409	4.10088	23.1213	1.52093e-06	2.79455e-05
ENSXETG00000011549	KLF15	2.50018	4.23151	25.9721	3.46386e-07	7.60032e-06
ENSXETG00000015431	MYLIP	2.56639	4.86266	37.9599	7.22136e-10	3.23174e-08
ENSXETG00000015897	SLC38A7	2.77925	5.052	53.9144	2.09416e-13	2.20131e-11
ENSXETG00000002041	EP400	2.78842	3.30646	21.5468	3.45302e-06	5.69623e-05
ENSXETG00000016592	PSMB8	3.03622	6.13204	17.2043	3.35668e-05	0.00038903
ENSXETG00000019051	KLF9	3.07012	4.68484	48.3318	3.59871e-12	3.01225e-10
ENSXETG00000006884	SLC2A6	3.31267	4.2642	36.7358	1.35272e-09	5.66139e-08
ENSXETG00000021546	CYP26B1	3.44639	4.03093	39.1802	3.86442e-10	1.89861e-08

## Sheet: DEGs-liver
List of differentially expressed genes (DEGs) between toads from high- and low-altitude sites in the liver.
genes	symbol	logFC	logCPM	LR	PValue	FDR
fixed
ENSXETG00000021016	GSTP1	-7.67187	11.4635	60.5666	7.11301e-15	1.05557e-11
ENSXETG00000021239	GYS1	-4.36641	8.33969	105.12	1.14958e-24	5.11792e-21
ENSXETG00000003265	B4GALT2	-3.26687	3.65643	30.5072	3.32636e-08	7.7942e-06
ENSXETG00000004872	PARVB	-3.20575	3.13967	27.9085	1.27193e-07	2.69649e-05
ENSXETG00000027558		-2.82986	10.721	59.0487	1.53815e-14	1.71196e-11
ENSXETG00000030111	ITLN2	-2.51869	8.68031	33.4908	7.16028e-09	2.65647e-06
ENSXETG00000013108	RALA	-2.4286	2.754	16.4865	4.89981e-05	0.00444319
ENSXETG00000021531	ANTXR2	-2.40221	8.09667	35.9327	2.04252e-09	9.0933e-07
ENSXETG00000021417	ACTA1	-2.39681	4.9979	44.6241	2.3873e-11	1.51832e-08
ENSXETG00000019286	DNAJB8	-2.33049	3.37838	18.3992	1.79133e-05	0.00199375
ENSXETG00000016585	SLC7A5	-2.32876	5.52197	36.3289	1.66672e-09	8.24473e-07
ENSXETG00000002253	HYI	-2.17444	5.63252	27.7679	1.36777e-07	2.76787e-05
ENSXETG00000020984	PPP1R3C	-2.09644	7.21772	30.9872	2.59739e-08	6.4242e-06
ENSXETG00000010166		-1.91952	11.1389	28.354	1.01035e-07	2.24904e-05
ENSXETG00000016955	DHRS7	-1.86114	8.24634	21.7066	3.17698e-06	0.000441997
ENSXETG00000022956	CHCHD10	-1.84103	6.60319	24.2961	8.26059e-07	0.000131343
ENSXETG00000004477	ATP1B4	-1.71241	5.42611	16.6358	4.52874e-05	0.00420041
ENSXETG00000001177	CLEC4F	-1.70326	6.19776	16.945	3.84788e-05	0.00364485
ENSXETG00000030631	AMN1	-1.66273	4.735	20.2952	6.63669e-06	0.000777541
ENSXETG00000013814	MED24	-1.63917	5.26134	21.5757	3.4013e-06	0.000458866
ENSXETG00000010093	SBDS	-1.52074	7.07209	17.9153	2.30955e-05	0.00244812
ENSXETG00000018739	CDO1	-1.48013	7.82888	16.4519	4.99011e-05	0.00444319
ENSXETG00000001617	LPIN2	1.38454	6.2178	16.2335	5.59944e-05	0.00488798
ENSXETG00000009427	AGA	1.47411	6.18727	18.3452	1.84283e-05	0.00200104
ENSXETG00000021098	AGXT2L1	1.56019	8.85749	20.546	5.82166e-06	0.000700488
ENSXETG00000008410	C5ORF4	1.57286	7.42482	17.0551	3.63101e-05	0.00351418
ENSXETG00000033127	SPR	1.57849	4.76065	17.5522	2.7953e-05	0.00282833
ENSXETG00000025413	MEST	1.60264	5.80317	23.8247	1.0552e-06	0.000161991
ENSXETG00000011183	CTH	1.62085	10.2027	21.2232	4.08781e-06	0.00051997
ENSXETG00000009354	PIM1	1.66946	5.57831	21.3032	3.92069e-06	0.00051338
ENSXETG00000012392	GADD45A	1.70858	5.20518	25.618	4.16133e-07	7.4105e-05
ENSXETG00000024835	NIPSNAP3B	1.70965	5.36063	24.3761	7.92453e-07	0.000130667
ENSXETG00000001262	SLC16A6	1.74546	9.20114	17.666	2.63289e-05	0.00272596
ENSXETG00000014521	SLC27A4	1.81384	5.31813	27.5503	1.53059e-07	2.9627e-05
ENSXETG00000000914	MSMO1	1.8216	6.00689	24.3889	7.87198e-07	0.000130667
ENSXETG00000020629		1.9359	12.4451	26.2718	2.9659e-07	5.50174e-05
ENSXETG00000023296	SMPDL3A	1.9755	7.26612	21.8695	2.91836e-06	0.000419114
ENSXETG00000024614	TBCEL	1.98972	5.36647	35.2219	2.94197e-09	1.19069e-06
ENSXETG00000001670	PGM5	2.07746	4.2525	20.9342	4.75324e-06	0.000587818
ENSXETG00000006328	ADSL	2.08204	6.81583	32.8299	1.00586e-08	3.25063e-06
ENSXETG00000003938	CNTN6	2.24478	3.40905	17.2253	3.31978e-05	0.00328437
ENSXETG00000026447	UCP2	2.33328	7.61136	32.7986	1.02221e-08	3.25063e-06
ENSXETG00000015706	NTM	2.44564	3.35553	19.0167	1.29582e-05	0.00147923
ENSXETG00000017037	CPE	2.50122	4.02346	21.9322	2.82448e-06	0.000419114
ENSXETG00000000579	NR4A1	2.84139	4.19255	32.0868	1.47436e-08	4.3759e-06
ENSXETG00000019079	LGALS7B	2.90437	5.53099	39.7328	2.91198e-10	1.62052e-07
ENSXETG00000007569	HAPLN3	2.9734	7.6364	55.6778	8.53771e-14	7.60198e-11
ENSXETG00000021508		3.00737	9.83951	49.4554	2.02931e-12	1.50575e-09
ENSXETG00000024632	SOCS3	3.29711	3.67752	31.7553	1.74875e-08	4.57968e-06
ENSXETG00000019317	APOE	4.10241	8.93599	31.8766	1.64285e-08	4.57124e-06
ENSXETG00000025643		4.40787	7.6507	94.4176	2.55513e-22	5.68772e-19
plastic
ENSXETG00000004477	ATP1B4	-4.74439	5.42611	105.51	9.4436e-25	4.20429e-21
ENSXETG00000010064	PHKG1	-3.75671	4.72131	62.7666	2.32713e-15	1.15115e-12
ENSXETG00000005118	PHYHIPL	-3.74508	5.98869	94.7571	2.15238e-22	4.79119e-19
ENSXETG00000019385	AHSG	-3.57913	10.7449	87.2736	9.45002e-21	1.05179e-17
ENSXETG00000025629	CMBL	-3.49863	8.02187	46.5212	9.06349e-12	2.69004e-09
ENSXETG00000026362		-3.40059	3.35811	32.8435	9.98838e-09	1.17022e-06
ENSXETG00000016587	HMGCS1	-3.24645	8.89235	73.5336	9.89372e-18	8.80937e-15
ENSXETG00000027433	OTOP2	-3.18927	3.70586	33.9616	5.62104e-09	7.26674e-07
ENSXETG00000016109	GATM	-3.18581	10.3666	43.1436	5.08671e-11	1.33212e-08
ENSXETG00000004127	RGN	-3.13771	8.8873	72.4982	1.67187e-17	1.24053e-14
ENSXETG00000000914	MSMO1	-3.0862	6.00689	66.9186	2.82946e-16	1.79954e-13
ENSXETG00000020629		-2.93675	12.4451	56.0633	7.01764e-14	2.84023e-11
ENSXETG00000009043	FADS2	-2.91386	9.74073	54.5374	1.52517e-13	5.65839e-11
ENSXETG00000002167	CDCA8	-2.9052	2.77044	21.9154	2.84945e-06	0.000150612
ENSXETG00000032252	B3GNT7	-2.83549	4.72795	20.8666	4.92405e-06	0.000243576
ENSXETG00000023087	MIOX	-2.79657	9.81774	60.4757	7.44936e-15	3.31646e-12
ENSXETG00000033610		-2.73087	2.91329	18.759	1.4832e-05	0.000584354
ENSXETG00000017037	CPE	-2.67305	4.02346	25.5525	4.30516e-07	3.03197e-05
ENSXETG00000013740	CA2	-2.62803	7.53621	45.9129	1.23632e-11	3.44005e-09
ENSXETG00000010515		-2.61981	2.49709	17.3044	3.18444e-05	0.00107403
ENSXETG00000030114		-2.59715	5.52496	50.7309	1.0594e-12	3.62804e-10
ENSXETG00000019612	ENTPD2	-2.56591	4.60801	34.7054	3.83557e-09	5.17453e-07
ENSXETG00000022934		-2.54282	7.17433	32.3766	1.27004e-08	1.41355e-06
ENSXETG00000018016	SYBU	-2.52614	5.47166	40.7313	1.74671e-10	3.5347e-08
ENSXETG00000018450	C11ORF54	-2.50519	7.91622	41.5834	1.12951e-10	2.64661e-08
ENSXETG00000024840	C21ORF62	-2.42889	2.5997	16.0221	6.26061e-05	0.00178434
ENSXETG00000017992	SMOX	-2.42532	5.68788	48.8098	2.82022e-12	8.96829e-10
ENSXETG00000003894	C16ORF87	-2.42023	2.90806	18.2042	1.9844e-05	0.000736212
ENSXETG00000019550	PDGFC	-2.39818	2.40657	13.5385	0.00023372	0.00486328
ENSXETG00000003094	CYR61	-2.39503	4.17894	13.6466	0.000220639	0.00465537
ENSXETG00000030682	FADS1	-2.38105	7.01691	40.8399	1.65225e-10	3.50277e-08
ENSXETG00000003432	CYP51A1	-2.37599	8.67217	36.2742	1.71419e-09	2.82651e-07
ENSXETG00000010783	COL3A1	-2.36473	6.91433	41.7218	1.0523e-10	2.6027e-08
ENSXETG00000002876		-2.34805	4.89585	40.9249	1.58195e-10	3.50277e-08
ENSXETG00000015059	ZNF385B	-2.34523	4.00112	21.8978	2.87556e-06	0.000150612
ENSXETG00000000359	EIF1B	-2.33246	6.64873	27.9855	1.22227e-07	1.08831e-05
ENSXETG00000008139	TMOD4	-2.28203	5.11657	40.041	2.48687e-10	4.61314e-08
ENSXETG00000027285	TMEM177	-2.28152	2.65391	14.373	0.000149936	0.00349483
ENSXETG00000016955	DHRS7	-2.27024	8.24634	31.557	1.93667e-08	2.10294e-06
ENSXETG00000023016	B4GALT4	-2.25123	4.83595	35.0298	3.24696e-09	4.66306e-07
ENSXETG00000030999	DMBT1	-2.2325	11.5032	36.4432	1.57182e-09	2.69144e-07
ENSXETG00000004630	DCXR	-2.19635	7.41975	30.4115	3.49444e-08	3.45717e-06
ENSXETG00000025468		-2.18469	4.44914	26.4434	2.71378e-07	2.01362e-05
ENSXETG00000007569	HAPLN3	-2.18119	7.6364	31.4129	2.08596e-08	2.21111e-06
ENSXETG00000010707	SPARC	-2.16862	7.94192	33.4141	7.44828e-09	8.96209e-07
ENSXETG00000022597	CCNB3	-2.16374	3.67351	16.0125	6.29249e-05	0.00178434
ENSXETG00000014881	UBE2C	-2.16334	3.89088	15.6861	7.47701e-05	0.00204219
ENSXETG00000002801	MMP2	-2.15371	3.80162	20.2817	6.68378e-06	0.000313223
ENSXETG00000018884	CLYBL	-2.1216	2.94964	15.3038	9.15314e-05	0.00235548
ENSXETG00000025999	AGMAT	-2.08312	7.57371	29.729	4.96855e-08	4.80869e-06
ENSXETG00000001769		-2.07101	4.49223	20.0551	7.52425e-06	0.000338561
ENSXETG00000009816	FKBP11	-2.06238	8.84748	35.2675	2.87391e-09	4.26488e-07
ENSXETG00000001177	CLEC4F	-2.05867	6.19776	24.4778	7.51716e-07	4.8502e-05
ENSXETG00000022556	BTBD6	-2.05419	3.44728	16.4758	4.92746e-05	0.00146247
ENSXETG00000019049	CDKN2AIP	-2.01784	3.29765	15.0516	0.000104612	0.00261647
ENSXETG00000025578	TMEM82	-2.01564	4.10326	19.8255	8.48434e-06	0.000377723
ENSXETG00000015985		-2.01066	3.63444	16.5707	4.68693e-05	0.00144059
ENSXETG00000022308	DAO	-1.98288	7.93289	28.8557	7.79775e-08	7.23241e-06
ENSXETG00000018901	QPRT	-1.97242	4.93739	26.8229	2.22976e-07	1.74156e-05
ENSXETG00000015538	IGFALS	-1.93461	7.37518	20.342	6.47633e-06	0.00030673
ENSXETG00000000707	AGXT2	-1.93451	6.10171	32.4809	1.20373e-08	1.3741e-06
ENSXETG00000031495	ACOX3	-1.92764	6.43526	22.2599	2.38124e-06	0.000129284
ENSXETG00000016315	PDZK1	-1.92085	9.02872	30.4628	3.40328e-08	3.4435e-06
ENSXETG00000014983		-1.91966	7.89037	25.8702	3.65155e-07	2.66504e-05
ENSXETG00000005794	SHPK	-1.90284	3.23792	13.6339	0.000222141	0.00466496
ENSXETG00000013598	KIF2C	-1.89569	4.40202	14.4278	0.000145635	0.00343051
ENSXETG00000021531	ANTXR2	-1.88467	8.09667	22.8258	1.7737e-06	9.87061e-05
ENSXETG00000021480	PIK3R1	-1.87959	7.39422	18.7113	1.52079e-05	0.000591644
ENSXETG00000008726	PPM1L	-1.87641	5.61262	30.6046	3.16344e-08	3.27527e-06
ENSXETG00000007336	LAMA4	-1.86796	4.04448	14.4922	0.000140743	0.00333292
ENSXETG00000023474	ALAD	-1.85659	9.04668	25.5287	4.35862e-07	3.03197e-05
ENSXETG00000019220	BMPR1B	-1.85368	5.94361	29.2461	6.37435e-08	6.038e-06
ENSXETG00000019760	FHL1	-1.83143	3.80653	13.6603	0.000219035	0.00464355
ENSXETG00000015289	ANXA2	-1.8203	7.29586	24.2209	8.58949e-07	5.38598e-05
ENSXETG00000030648	SSC5D	-1.79439	7.38215	23.589	1.19267e-06	7.00703e-05
ENSXETG00000018088	IDI2	-1.78452	7.55935	23.9389	9.94413e-07	6.14878e-05
ENSXETG00000016718	NFIX	-1.77857	6.41923	27.0184	2.01524e-07	1.63125e-05
ENSXETG00000004118	AZIN1	-1.76499	7.37704	18.8949	1.38118e-05	0.000559964
ENSXETG00000001366	MRC1L1	-1.75476	9.3791	24.3098	8.20228e-07	5.21665e-05
ENSXETG00000001594	KPNA2	-1.75121	6.85569	15.6046	7.80657e-05	0.00206874
ENSXETG00000000036	ECH1	-1.74865	8.3111	20.1415	7.19201e-06	0.000333529
ENSXETG00000015967	H1F0	-1.74069	7.25498	22.4537	2.15274e-06	0.000118321
ENSXETG00000006415	ANKRD49	-1.72134	4.9167	24.5955	7.07183e-07	4.69907e-05
ENSXETG00000023319	TM7SF2	-1.72127	6.09767	26.7571	2.30701e-07	1.77083e-05
ENSXETG00000020729		-1.70106	5.58471	26.9816	2.05403e-07	1.63295e-05
ENSXETG00000015771	HAAO	-1.69615	8.60219	20.5463	5.82047e-06	0.00028166
ENSXETG00000014611	NBN	-1.68944	4.54632	18.5487	1.65619e-05	0.000635634
ENSXETG00000005762	LMF1	-1.67792	5.0705	23.1708	1.48228e-06	8.46039e-05
ENSXETG00000016178	H1FX	-1.66957	7.26572	16.5988	4.61813e-05	0.00143776
ENSXETG00000002854	KCNJ11	-1.64249	6.17501	19.7593	8.78321e-06	0.000384588
ENSXETG00000030111	ITLN2	-1.63735	8.68031	14.8737	0.000114956	0.00285914
ENSXETG00000008278	HINT1	-1.62249	8.08803	19.7532	8.81131e-06	0.000384588
ENSXETG00000007909	CCNG1	-1.61619	6.68551	18.813	1.44184e-05	0.000578295
ENSXETG00000003532	C6	-1.59603	9.02599	19.0154	1.29666e-05	0.000534511
ENSXETG00000011490	COL6A2	-1.59338	6.57822	23.1946	1.46405e-06	8.46039e-05
ENSXETG00000002874		-1.56826	7.14311	16.8941	3.95252e-05	0.00127512
ENSXETG00000009874	SLC40A1	-1.56503	8.24909	19.0535	1.27101e-05	0.000528837
ENSXETG00000008931	CERS2	-1.55175	7.55492	16.8408	4.06489e-05	0.00129263
ENSXETG00000011826	STAU2	-1.54543	6.65323	20.6723	5.44999e-06	0.00026663
ENSXETG00000007364	SLC4A1	-1.54485	7.35815	18.0051	2.20314e-05	0.000797872
ENSXETG00000013385		-1.53973	5.28444	20.054	7.52865e-06	0.000338561
ENSXETG00000001258	H2AFZ	-1.53767	5.69437	17.4906	2.88727e-05	0.000981233
ENSXETG00000008945	DHCR7	-1.53669	6.23519	18.3961	1.79423e-05	0.000680515
ENSXETG00000019944	TCN2	-1.52114	6.26218	19.0547	1.27024e-05	0.000528837
ENSXETG00000003981		-1.51994	14.1902	16.9354	3.86745e-05	0.00125937
ENSXETG00000016974	LDHB	-1.50458	5.87606	19.1734	1.19366e-05	0.000510978
ENSXETG00000005381	PYCR2	-1.50279	6.84389	17.9575	2.25894e-05	0.000807987
ENSXETG00000021043	GLTPD2	-1.49654	7.97319	16.7501	4.26394e-05	0.00133684
ENSXETG00000019071	CHID1	-1.491	5.43362	21.854	2.94199e-06	0.000150664
ENSXETG00000004756	MGST3	-1.48786	8.48587	17.754	2.51382e-05	0.000874339
ENSXETG00000033244	XPC	-1.48221	4.83715	18.3861	1.8037e-05	0.000680515
ENSXETG00000026898	FAM162A	-1.47512	6.91808	17.0053	3.72758e-05	0.00123845
ENSXETG00000016740	ACSM3	-1.47453	7.07909	16.8711	4.00057e-05	0.00128133
ENSXETG00000023890	CTSH	-1.44628	5.53225	20.1114	7.30602e-06	0.000335324
ENSXETG00000007987	ARG2	-1.44283	5.11705	19.1277	1.22261e-05	0.000518385
ENSXETG00000012718	DPYSL3	-1.44236	5.82272	16.7863	4.18339e-05	0.00132088
ENSXETG00000003499	AKR1A1	-1.44025	8.89769	17.8591	2.37873e-05	0.000840484
ENSXETG00000030532	unknown	-1.42856	8.2264	15.2596	9.36983e-05	0.00239738
ENSXETG00000023236	ANXA13	-1.4241	6.53159	17.7285	2.54786e-05	0.000879307
ENSXETG00000019449	TSKU	-1.41815	11.0993	15.8681	6.79149e-05	0.00190096
ENSXETG00000017204	SUPT16H	-1.41121	7.92073	14.5354	0.000137551	0.00329236
ENSXETG00000013755	KIFC3	-1.40739	6.21075	17.9494	2.26861e-05	0.000807987
ENSXETG00000001617	LPIN2	-1.39642	6.2178	16.5298	4.78902e-05	0.00144059
ENSXETG00000003875	TMEM129	-1.38574	4.76815	15.6367	7.67508e-05	0.00206233
ENSXETG00000023043	SND1	-1.36017	9.48842	16.1015	6.00371e-05	0.00175041
ENSXETG00000013846	CYP27A1	-1.35654	9.26541	15.5475	8.04586e-05	0.00211954
ENSXETG00000022155	AOX1	-1.35622	8.37889	14.6596	0.000128777	0.00311585
ENSXETG00000009274	ZFP36L2	-1.35203	4.89722	14.7124	0.000125219	0.00306305
ENSXETG00000008691	ABAT	-1.34562	8.76935	15.8569	6.83184e-05	0.00190096
ENSXETG00000023924	TPI1	-1.34449	9.7334	14.0379	0.000179163	0.00400615
ENSXETG00000000089	ACY1	-1.34229	9.34613	15.8594	6.82281e-05	0.00190096
ENSXETG00000025095	SH3BGR	-1.33202	5.24879	15.2132	9.60288e-05	0.00244297
ENSXETG00000021409	SF3B5	-1.32612	5.4395	15.1483	9.93856e-05	0.0024998
ENSXETG00000021133	ULK3	-1.32035	5.36683	16.0283	6.24025e-05	0.00178434
ENSXETG00000020010	DHCR24	-1.30796	9.65781	14.7972	0.00011971	0.00294447
ENSXETG00000004225	UPB1	-1.30709	9.84678	13.6859	0.000216073	0.00460265
ENSXETG00000027282	FLVCR2	-1.30468	9.06807	14.3483	0.000151914	0.00352251
ENSXETG00000009427	AGA	-1.30122	6.18727	14.3901	0.000148582	0.0034815
ENSXETG00000026514	FXYD1	-1.29193	6.82822	13.7062	0.000213751	0.0045751
ENSXETG00000030746		-1.27966	10.258	14.1984	0.000164511	0.00371779
ENSXETG00000023342	AGT	-1.26878	10.2436	13.9091	0.000191864	0.00417618
ENSXETG00000012160	SREBF1	-1.22993	5.14749	14.2532	0.000159789	0.00366692
ENSXETG00000018275	SLC1A5	-1.21804	6.01678	13.9012	0.00019268	0.00417618
ENSXETG00000007705	ABCD1	-1.19087	5.8892	14.3286	0.000153517	0.00354122
ENSXETG00000008202	NFU1	1.19416	5.87763	13.8081	0.000202457	0.0043543
ENSXETG00000011292	TMEM66	1.25208	6.45979	13.9631	0.000186434	0.00412937
ENSXETG00000016807	AGPAT6	1.29889	5.89522	16.3012	5.40299e-05	0.00159299
ENSXETG00000016759	GKAP1	1.30131	5.04292	13.5381	0.00023377	0.00486328
ENSXETG00000003403	ALDH16A1	1.31176	6.89319	13.8957	0.000193237	0.00417618
ENSXETG00000006317	TARDBP	1.31636	5.36226	16.5514	4.735e-05	0.00144059
ENSXETG00000014644	SPTLC1	1.33085	5.17808	15.1609	9.87242e-05	0.00249727
ENSXETG00000002320	LARS	1.3319	5.98808	15.4619	8.41839e-05	0.00220463
ENSXETG00000021053		1.33617	5.15029	14.6849	0.000127059	0.00309107
ENSXETG00000021661	PTBP1	1.34171	5.1156	16.0199	6.26813e-05	0.00178434
ENSXETG00000018321	HNRNPH2	1.34477	5.7258	18.2249	1.96297e-05	0.000734381
ENSXETG00000022426	YDJC	1.34556	6.87997	14.6004	0.000132887	0.00319791
ENSXETG00000001933	TRIM69	1.34805	8.03475	14.0865	0.000174589	0.00392561
ENSXETG00000030450	SUGP2	1.38717	4.90037	13.9113	0.00019164	0.00417618
ENSXETG00000022272		1.40066	4.8448	15.6331	7.68975e-05	0.00206233
ENSXETG00000001269	USP39	1.41164	4.65782	14.2047	0.000163959	0.00371779
ENSXETG00000001638	EHD1	1.41575	5.64947	18.004	2.20436e-05	0.000797872
ENSXETG00000013520	PYROXD1	1.42949	4.99036	15.4016	8.69151e-05	0.00224969
ENSXETG00000000293		1.4353	5.00401	17.6537	2.64998e-05	0.000907516
ENSXETG00000027013	LCMT1	1.449	5.06799	14.5096	0.000139447	0.00331988
ENSXETG00000026351	PSMB5	1.45084	8.38902	16.5551	4.72566e-05	0.00144059
ENSXETG00000003519	ODC1	1.46203	7.89747	15.8102	7.00235e-05	0.0019363
ENSXETG00000004794	TXNRD3	1.46546	7.298	15.7962	7.05451e-05	0.00193868
ENSXETG00000014931	PNKD	1.49	6.22928	17.8421	2.40008e-05	0.000841352
ENSXETG00000004152	C9ORF64	1.49728	7.5678	16.0977	6.01557e-05	0.00175041
ENSXETG00000021117	KBTBD2	1.55359	4.43109	14.0294	0.000179971	0.00400615
ENSXETG00000017152	AIFM2	1.55559	5.12591	16.9409	3.85626e-05	0.00125937
ENSXETG00000013350	TFG	1.56064	6.77988	18.7019	1.52828e-05	0.000591644
ENSXETG00000021237	FTL	1.58239	9.02417	16.542	4.75831e-05	0.00144059
ENSXETG00000007854	TLK2	1.59165	6.34231	21.8526	2.94425e-06	0.000150664
ENSXETG00000005634	GHITM	1.62337	7.2414	19.4883	1.01218e-05	0.000437499
ENSXETG00000016360	UBLCP1	1.64213	4.54382	15.6201	7.74274e-05	0.00206411
ENSXETG00000021852	ZFYVE1	1.65772	4.75562	15.4326	8.55015e-05	0.00222604
ENSXETG00000019319	TOMM40	1.68414	5.76942	27.0984	1.93362e-07	1.59416e-05
ENSXETG00000027289	SLMO1	1.72421	5.17009	23.5834	1.19617e-06	7.00703e-05
ENSXETG00000026099	HERPUD1	1.77065	7.82244	20.5011	5.95962e-06	0.000285293
ENSXETG00000006029	LRRC47	1.78246	4.84416	18.7595	1.4828e-05	0.000584354
ENSXETG00000018564	SDF2L1	1.8171	8.81824	27.7355	1.39087e-07	1.19079e-05
ENSXETG00000005359	HSP90B1	1.82673	11.5378	23.7549	1.09415e-06	6.58262e-05
ENSXETG00000002643	ZMYM5	1.82716	3.84469	14.2104	0.000163466	0.00371779
ENSXETG00000008153	ERI1	1.84554	4.25809	14.8553	0.000116079	0.00287102
ENSXETG00000007211	ESRRA	1.8481	5.36128	21.9394	2.81401e-06	0.000150612
ENSXETG00000014428	UBTD2	1.85255	4.79653	23.7738	1.08345e-06	6.58262e-05
ENSXETG00000021286	SESN1	1.86066	7.66532	24.5621	7.1952e-07	4.71074e-05
ENSXETG00000008385	RDH13	1.9337	4.38283	18.1429	2.04929e-05	0.000754004
ENSXETG00000000535	PIGC	1.95278	3.49982	13.9004	0.000192753	0.00417618
ENSXETG00000021331	AMD1	1.97729	5.45881	34.7802	3.69102e-09	5.13512e-07
ENSXETG00000000341	PPM1K	1.98074	5.74913	25.0461	5.59758e-07	3.83391e-05
ENSXETG00000011268	RBM38	2.0027	4.24763	15.6687	7.54626e-05	0.00204853
ENSXETG00000026594	BTG1	2.02692	7.76898	28.2334	1.07532e-07	9.77008e-06
ENSXETG00000021342	BLMH	2.05021	4.1369	16.9314	3.87543e-05	0.00125937
ENSXETG00000017214	PPM1J	2.07255	6.57977	36.0211	1.95191e-09	2.99653e-07
ENSXETG00000016242	GABARAPL1	2.08978	6.4701	36.1668	1.81131e-09	2.87999e-07
ENSXETG00000014527	CRELD2	2.09688	5.61857	22.8878	1.71739e-06	9.67824e-05
ENSXETG00000004032	GBE1	2.12282	6.46648	24.9338	5.93316e-07	4.00218e-05
ENSXETG00000012429	ACSL4	2.14182	3.53578	16.4894	4.8924e-05	0.00146181
ENSXETG00000014380	SRSF4	2.24411	3.69054	18.8917	1.38356e-05	0.000559964
ENSXETG00000000073	MANF	2.26439	9.43993	40.619	1.85003e-10	3.58102e-08
ENSXETG00000001447	THUMPD3	2.31855	4.15386	20.9256	4.77459e-06	0.000238837
ENSXETG00000010075	HYOU1	2.34103	7.19599	26.5197	2.6087e-07	1.96846e-05
ENSXETG00000012272	MLEC	2.42643	3.49756	17.2208	3.3278e-05	0.00111394
ENSXETG00000025992	CDH3	2.5555	3.97218	25.6378	4.11887e-07	2.95761e-05
ENSXETG00000006884	SLC2A6	2.60736	4.44066	27.8947	1.28103e-07	1.11826e-05
ENSXETG00000019175	HSPH1	2.6296	4.76176	27.132	1.90025e-07	1.59416e-05
ENSXETG00000016590	C5ORF28	2.68592	4.62445	33.5542	6.93057e-09	8.5708e-07
ENSXETG00000022190	MMP7	2.73195	7.39865	33.9301	5.71284e-09	7.26674e-07
ENSXETG00000025659	DNAJC12	2.77588	8.04509	38.3083	6.04041e-10	1.07568e-07
ENSXETG00000016932	PNP	3.09335	6.06591	66.3724	3.73294e-16	2.07738e-13
ENSXETG00000015656	IGFBP1	3.11815	9.3664	21.7307	3.13734e-06	0.000158721
ENSXETG00000031284	FETUB	4.09734	10.6444	92.388	7.1245e-22	1.05728e-18

## Sheet: DEGs-brain
List of differentially expressed genes (DEGs) between toads from high- and low-altitude sites in the brain.
genes	symbol	logFC	logCPM	LR	PValue	FDR
fixed
ENSXETG00000003682	MYL3	-4.32951	4.79904	73.0138	1.28745e-17	2.01013e-14
ENSXETG00000009695	ATP2A1	-4.13182	6.88998	67.9711	1.65907e-16	1.94277e-13
ENSXETG00000030999	DMBT1	-3.65284	4.69966	53.6782	2.36164e-13	1.84365e-10
ENSXETG00000025999	AGMAT	-3.57468	4.12172	36.8872	1.25164e-09	3.90844e-07
ENSXETG00000006277	MFAP4	-3.28394	3.35463	21.719	3.15648e-06	0.000448029
ENSXETG00000024952	TNNT3	-3.24789	5.01812	39.8633	2.72368e-10	9.81363e-08
ENSXETG00000021417	ACTA1	-3.17867	7.91824	46.3091	1.00996e-11	5.25628e-09
ENSXETG00000016596	PLXDC2	-2.66354	4.03558	22.9879	1.63027e-06	0.000282821
ENSXETG00000031465	WBP1L	-2.07673	5.3347	41.7483	1.03812e-10	4.05212e-08
ENSXETG00000007912	MYBPC3	-1.89323	4.23336	16.443	5.0134e-05	0.00391379
ENSXETG00000014175	VWA5A	-1.87472	6.29707	35.0296	3.24736e-09	8.00561e-07
ENSXETG00000005943	NICN1	-1.84885	4.78849	18.8798	1.39219e-05	0.00138745
ENSXETG00000004872	PARVB	-1.8245	4.95722	20.0498	7.54508e-06	0.000955167
ENSXETG00000007664	MGST1	-1.58954	5.17616	21.9735	2.76442e-06	0.000414319
ENSXETG00000012911	ACTC1	-1.5512	7.30628	24.0872	9.2068e-07	0.000172499
ENSXETG00000025399	PPIG	-1.49083	6.31056	39.4956	3.28803e-10	1.10008e-07
ENSXETG00000003954	PTGDS	-1.48462	12.2204	21.996	2.73216e-06	0.000414319
ENSXETG00000024225	M6PR	-1.30187	6.12746	27.3333	1.71233e-07	3.48719e-05
ENSXETG00000002894	KCNAB2	-1.22324	5.82507	17.0539	3.63333e-05	0.00292825
ENSXETG00000010783	COL3A1	-1.20852	5.80552	19.2325	1.15729e-05	0.00124821
ENSXETG00000013814	MED24	-1.12334	7.40797	22.1191	2.56249e-06	0.000413887
ENSXETG00000026395	NMRAL1	-1.1114	7.47208	20.3415	6.47817e-06	0.000842881
ENSXETG00000014618	RNF31	-1.06175	5.85985	16.3267	5.33073e-05	0.0040933
ENSXETG00000027363	CHURC1	-1.04755	6.43774	19.8876	8.21334e-06	0.000980324
ENSXETG00000010142		-1.0378	9.69879	36.5627	1.47833e-09	4.3278e-07
ENSXETG00000027380	BET1	-1.00951	6.14174	16.0727	6.09576e-05	0.00453215
ENSXETG00000001537	CASP3	-1.00829	6.92984	18.4898	1.70817e-05	0.00166238
ENSXETG00000016008	PIK3C2A	1.00257	6.27161	18.1678	2.02266e-05	0.00182195
ENSXETG00000002270	SIRT5	1.0139	6.78771	17.0253	3.68845e-05	0.00292825
ENSXETG00000000579	NR4A1	1.02786	7.94987	18.4557	1.73904e-05	0.00166238
ENSXETG00000022566	DHRS4L2	1.0345	6.30145	19.4706	1.0216e-05	0.00113933
ENSXETG00000014596	OTUD6A	1.13689	7.06052	19.2075	1.17252e-05	0.00124821
ENSXETG00000018895	PHOSPHO2	1.15748	6.21155	19.9408	7.98782e-06	0.000980324
ENSXETG00000015433	JARID2	1.17293	9.96944	18.3427	1.84529e-05	0.00172867
ENSXETG00000010681	NUPL1	1.17367	5.50399	17.17	3.41795e-05	0.00281041
ENSXETG00000009543	USP24	1.20174	6.28604	21.9281	2.83053e-06	0.000414319
ENSXETG00000020963	ANAPC5	1.22021	6.17568	26.0475	3.33118e-07	6.50136e-05
ENSXETG00000014875	HNMT	1.22847	5.83252	21.1095	4.33772e-06	0.000597585
ENSXETG00000022600	MAN1A1	1.25582	7.14593	19.0794	1.25389e-05	0.00130516
ENSXETG00000025095	SH3BGR	1.26665	6.49295	30.4881	3.35916e-08	7.86715e-06
ENSXETG00000002296	NKIRAS2	1.29208	5.41869	15.8788	6.75297e-05	0.00494233
ENSXETG00000033127	SPR	1.5609	4.85697	17.5545	2.79184e-05	0.00241433
ENSXETG00000008469	TTC30B	1.62948	6.96025	44.1891	2.98139e-11	1.26953e-08
ENSXETG00000023897	SORD	1.67101	5.32042	19.851	8.37168e-06	0.000980324
ENSXETG00000011113	ZBTB48	1.67396	5.22201	22.2632	2.37719e-06	0.00039767
ENSXETG00000015816	BLVRA	1.68961	4.78214	19.7013	9.05391e-06	0.00103435
ENSXETG00000007777	GOLGA7	2.02159	5.92058	49.2468	2.25698e-12	1.32146e-09
ENSXETG00000014612	PSME1	2.06915	5.15772	35.4711	2.5886e-09	6.73611e-07
ENSXETG00000004152	C9ORF64	2.24403	4.85186	35.8588	2.12148e-09	5.8453e-07
ENSXETG00000004849	MAOA	2.26653	7.79868	23.963	9.82048e-07	0.00017692
ENSXETG00000000351	EPDR1	2.27928	7.04664	81.565	1.69587e-19	3.97172e-16
ENSXETG00000012149	AGXT	2.28738	5.56848	51.7271	6.37753e-13	4.26748e-10
ENSXETG00000000914	MSMO1	2.30787	5.21967	45.8633	1.268e-11	5.93932e-09
ENSXETG00000005949	MST1	2.37137	6.75116	91.1942	1.30239e-21	6.10037e-18
ENSXETG00000014730	PTGR1	2.65527	5.57547	55.3402	1.01373e-13	9.49662e-11
ENSXETG00000005789	ASPA	2.73672	3.35613	19.0043	1.30424e-05	0.00132806
plastic
ENSXETG00000003527	RRM2	-4.32703	5.52501	119.387	8.61774e-28	2.01827e-24
ENSXETG00000015962	AGPAT5	-2.66405	3.78258	21.8482	2.95087e-06	9.03389e-05
ENSXETG00000032438	SSH3	-2.56435	3.06496	13.5719	0.000229591	0.00284499
ENSXETG00000003156	TYMS	-2.47742	4.09959	23.1525	1.49646e-06	5.32336e-05
ENSXETG00000012170	HNRNPA2B1	-2.34917	10.0266	151.694	7.39188e-35	3.46236e-31
ENSXETG00000003123	CDK1	-2.3388	4.10657	18.1718	2.01843e-05	0.000414664
ENSXETG00000008063	SELRC1	-2.31465	3.97172	19.7725	8.72297e-06	0.000205318
ENSXETG00000004770	FBXW9	-2.1692	5.54202	42.0192	9.03828e-11	1.56797e-08
ENSXETG00000017929	PDIA4	-2.10485	5.45201	40.7581	1.7229e-10	2.69002e-08
ENSXETG00000005552	KIF4B	-1.95867	4.45872	20.2915	6.6496e-06	0.000170201
ENSXETG00000024034	CNEP1R1	-1.93241	4.64638	22.4518	2.1548e-06	7.15822e-05
ENSXETG00000003174	MBOAT7	-1.92755	4.80155	24.2853	8.30689e-07	3.1893e-05
ENSXETG00000010344	PLK1	-1.91932	4.02654	14.9692	0.000109279	0.00157283
ENSXETG00000009272	RNLS	-1.90229	4.25508	16.259	5.52453e-05	0.000920886
ENSXETG00000010064	PHKG1	-1.88056	5.78624	44.4387	2.62446e-11	5.12207e-09
ENSXETG00000014192	HTATIP2	-1.87727	4.93664	25.1368	5.34033e-07	2.19422e-05
ENSXETG00000001594	KPNA2	-1.87714	6.63639	42.0336	8.97192e-11	1.56797e-08
ENSXETG00000021409	SF3B5	-1.86748	7.62346	60.4904	7.3939e-15	3.80202e-12
ENSXETG00000015816	BLVRA	-1.82306	4.78214	22.3688	2.25003e-06	7.42193e-05
ENSXETG00000006025	ZBTB3	-1.82055	4.61721	20.5971	5.66807e-06	0.000152642
ENSXETG00000007534	METAP1D	-1.80409	4.61343	20.575	5.73402e-06	0.000152882
ENSXETG00000023897	SORD	-1.72614	5.32042	20.9693	4.66705e-06	0.00013169
ENSXETG00000030999	DMBT1	-1.7047	4.69966	15.2812	9.26356e-05	0.00138628
ENSXETG00000021362	TOP2A	-1.65225	5.93163	37.5972	8.69714e-10	1.10101e-07
ENSXETG00000010288	ATXN3L	-1.64533	4.82093	16.6664	4.45634e-05	0.000793669
ENSXETG00000023203	KXD1	-1.64456	4.37184	14.2831	0.000157268	0.00209869
ENSXETG00000022535	GNPAT	-1.64058	5.15701	23.8469	1.04309e-06	3.90868e-05
ENSXETG00000026476	ARL6	-1.63393	5.54842	31.8294	1.68325e-08	1.35937e-06
ENSXETG00000027814	XRCC4	-1.60902	4.28996	12.7653	0.000353118	0.00394751
ENSXETG00000017615	AKR7A3	-1.60314	5.98857	33.6523	6.58984e-09	6.5674e-07
ENSXETG00000021721	RENBP	-1.58894	6.35704	38.89	4.48371e-10	6.17697e-08
ENSXETG00000009104	MCM7	-1.58676	5.12462	22.014	2.70665e-06	8.45198e-05
ENSXETG00000017958	EMX1	-1.57958	4.79244	13.0075	0.00031025	0.00357934
ENSXETG00000007785	ZFY	-1.57216	4.72037	17.2686	3.24503e-05	0.000612893
ENSXETG00000013065	B3GALNT2	-1.55531	5.05817	20.7053	5.35683e-06	0.000146733
ENSXETG00000006167	HHATL	-1.54337	4.78725	12.5135	0.000404013	0.00442148
ENSXETG00000017530	STMN4	-1.53473	8.55829	67.3007	2.33101e-16	1.55978e-13
ENSXETG00000011037	ADPRM	-1.52683	4.38179	12.3275	0.000446323	0.00480303
ENSXETG00000001769		-1.50559	6.64505	38.2776	6.13625e-10	8.21206e-08
ENSXETG00000019215	HPGDS	-1.47381	4.9719	17.5957	2.73198e-05	0.000535423
ENSXETG00000017408	RRAD	-1.47148	5.72714	27.4738	1.59236e-07	8.28735e-06
ENSXETG00000000579	NR4A1	-1.46069	7.94987	36.8071	1.30418e-09	1.45447e-07
ENSXETG00000023308	PAAF1	-1.45313	5.72958	28.252	1.06507e-07	6.14312e-06
ENSXETG00000024077	LSM2	-1.44557	5.2304	16.6913	4.39822e-05	0.000792356
ENSXETG00000004831	FUNDC1	-1.43934	6.80797	34.9496	3.3835e-09	3.60189e-07
ENSXETG00000018450	C11ORF54	-1.41674	5.27656	20.2564	6.7725e-06	0.000172404
ENSXETG00000004766	JUNB	-1.41506	6.07341	30.9305	2.67438e-08	2.02045e-06
ENSXETG00000027931	PPP1R10	-1.39456	5.44167	20.3278	6.5246e-06	0.000168847
ENSXETG00000018878	LECT1	-1.38031	5.79939	24.451	7.62258e-07	2.95076e-05
ENSXETG00000000436	MAPK12	-1.37476	7.39325	33.5235	7.0407e-09	6.87055e-07
ENSXETG00000016826	MCCC1	-1.3729	6.62332	32.2443	1.35958e-08	1.17372e-06
ENSXETG00000016094	HOMER2	-1.36814	5.61543	13.7514	0.000208664	0.00264157
ENSXETG00000010187	RBKS	-1.36751	5.50203	18.289	1.89802e-05	0.000393376
ENSXETG00000030216	SLC14A2	-1.36436	6.21208	30.5915	3.18489e-08	2.36794e-06
ENSXETG00000003329	CCDC164	-1.3566	4.82605	13.6291	0.000222712	0.00278182
ENSXETG00000022566	DHRS4L2	-1.3563	6.30145	32.8857	9.77394e-09	8.9767e-07
ENSXETG00000003339	IQGAP2	-1.34934	8.85517	49.2991	2.1976e-12	4.99055e-10
ENSXETG00000010783	COL3A1	-1.3378	5.80552	23.5719	1.20331e-06	4.43802e-05
ENSXETG00000013740	CA2	-1.33711	7.66276	30.1275	4.04554e-08	2.82826e-06
ENSXETG00000003251	LIMD2	-1.32563	6.1887	30.1968	3.90351e-08	2.77031e-06
ENSXETG00000011124	JUN	-1.31941	5.70859	14.5925	0.000133443	0.00183837
ENSXETG00000023695	CDK12	-1.31219	4.85847	13.3484	0.000258641	0.00312235
ENSXETG00000007936	FARSA	-1.31151	5.85321	19.5206	9.95225e-06	0.000230295
ENSXETG00000009788	PEX3	-1.30961	4.73449	12.308	0.00045103	0.00483438
ENSXETG00000016587	HMGCS1	-1.30696	9.26805	57.95	2.68859e-14	1.14485e-11
ENSXETG00000013218	IFT43	-1.30087	7.2918	26.5753	2.53468e-07	1.23671e-05
ENSXETG00000004854	MCM4	-1.30039	5.0692	14.936	0.000111221	0.00159315
ENSXETG00000003504	HECTD3	-1.29558	5.77857	22.2155	2.43704e-06	7.92714e-05
ENSXETG00000022762	NSUN6	-1.2919	4.71024	12.3663	0.000437142	0.00471791
ENSXETG00000001617	LPIN2	-1.27644	5.67008	20.5964	5.6703e-06	0.000152642
ENSXETG00000009199	ABHD10	-1.27048	6.19565	27.8332	1.32234e-07	7.20214e-06
ENSXETG00000015247	HIBCH	-1.26972	5.03536	13.1321	0.000290276	0.003408
ENSXETG00000011228	TK2	-1.26203	5.59417	20.309	6.58914e-06	0.00016958
ENSXETG00000011958	ABCB8	-1.24458	5.55135	19.465	1.02457e-05	0.00023525
ENSXETG00000008953	TADA2A	-1.23646	6.36303	28.9434	7.4524e-08	4.67501e-06
ENSXETG00000021528	DDRGK1	-1.2306	6.31772	25.6476	4.09804e-07	1.82812e-05
ENSXETG00000004756	MGST3	-1.22365	7.97867	30.5183	3.30736e-08	2.38334e-06
ENSXETG00000018066	ECI2	-1.22209	5.64441	19.3227	1.10384e-05	0.000250989
ENSXETG00000026049	LAMTOR2	-1.2015	7.51753	26.4568	2.69494e-07	1.30135e-05
ENSXETG00000009505	COQ10A	-1.19729	5.63809	19.0582	1.2679e-05	0.000282801
ENSXETG00000014541	ZNF238	-1.18613	7.33915	12.8133	0.00034417	0.00387522
ENSXETG00000001951	FUS	-1.18486	9.45646	44.8057	2.17585e-11	4.43116e-09
ENSXETG00000031980	LDHD	-1.18403	5.99415	22.1487	2.52323e-06	7.99084e-05
ENSXETG00000013028	HLCS	-1.17905	5.36105	15.7231	7.33238e-05	0.0011656
ENSXETG00000023474	ALAD	-1.16091	6.44398	25.9404	3.52115e-07	1.60289e-05
ENSXETG00000027648	ACBD7	-1.15572	11.6139	26.18	3.11029e-07	1.48659e-05
ENSXETG00000003052	FKBP3	-1.15427	6.35348	23.2121	1.45081e-06	5.22738e-05
ENSXETG00000023192	ZHX1	-1.14954	5.21207	13.5865	0.000227817	0.00283802
ENSXETG00000001840	ARFIP1	-1.12342	5.35838	14.4701	0.000142405	0.00193902
ENSXETG00000010736	VMP1	-1.10556	6.22182	22.1169	2.5654e-06	8.06466e-05
ENSXETG00000013724	FAM82B	-1.10188	6.01901	16.603	4.6077e-05	0.000808332
ENSXETG00000002424	ATG3	-1.10121	5.72956	16.6031	4.60751e-05	0.000808332
ENSXETG00000000256	NDUFA6	-1.09979	6.74515	20.4485	6.1258e-06	0.000161198
ENSXETG00000013185	AGL	-1.09316	5.81224	14.0636	0.000176728	0.00231068
ENSXETG00000008278	HINT1	-1.08932	8.96766	37.0346	1.16052e-09	1.32582e-07
ENSXETG00000007760	RAP2B	-1.08707	6.54637	19.416	1.05124e-05	0.000240196
ENSXETG00000010459	UAP1	-1.0841	6.55791	21.6571	3.25995e-06	9.6643e-05
ENSXETG00000003499	AKR1A1	-1.07358	6.35552	19.642	9.3395e-06	0.000217643
ENSXETG00000006441	JUND	-1.06937	7.45905	19.876	8.26292e-06	0.000197467
ENSXETG00000018410	ARL2BP	-1.06916	6.07287	17.7712	2.49128e-05	0.000494457
ENSXETG00000012109	AAR2	-1.06359	5.59225	14.715	0.000125045	0.00174318
ENSXETG00000018032	TUBB8	-1.05645	12.6848	29.8912	4.56988e-08	3.0579e-06
ENSXETG00000022253	PLXNB2	-1.05589	7.27895	21.1912	4.15677e-06	0.000120934
ENSXETG00000018368	PELO	-1.05456	6.01555	17.8346	2.4096e-05	0.000480279
ENSXETG00000031495	ACOX3	-1.0512	7.02757	20.6845	5.41513e-06	0.000147468
ENSXETG00000011083	AHSA1	-1.04662	7.83442	18.4217	1.77029e-05	0.00037184
ENSXETG00000021824	POLA1	-1.04313	7.21842	20.3288	6.52131e-06	0.000168847
ENSXETG00000013164	PKLR	-1.04198	7.01709	15.9301	6.57237e-05	0.00108017
ENSXETG00000014152	2014-03-01	-1.0357	6.7344	19.2401	1.15267e-05	0.000260825
ENSXETG00000004301	NAA25	-1.03561	6.40035	20.1931	7.00037e-06	0.000175346
ENSXETG00000013814	MED24	-1.03322	7.40797	18.7716	1.47343e-05	0.000319516
ENSXETG00000014935	KRAS	-1.03221	6.16711	18.94	1.34895e-05	0.000299455
ENSXETG00000006697	EGR1	-1.03035	7.88512	20.1606	7.12055e-06	0.000175785
ENSXETG00000008432	GUF1	-1.0292	6.44172	18.6037	1.60906e-05	0.000341034
ENSXETG00000000061	DNAL1	-1.02917	6.27089	18.8647	1.40326e-05	0.000308585
ENSXETG00000008151	GLUD2	-1.02595	9.46451	40.9629	1.55149e-10	2.50593e-08
ENSXETG00000021646	CFD	-1.02195	6.05829	16.5354	4.77498e-05	0.000828371
ENSXETG00000020949	PPM1G	-1.01996	6.37294	18.7211	1.51295e-05	0.000325076
ENSXETG00000011085	SPTLC2	-1.0196	7.46169	17.3091	3.17663e-05	0.00060732
ENSXETG00000000359	EIF1B	-1.01657	8.09223	21.7548	3.09814e-06	9.36237e-05
ENSXETG00000009427	AGA	-1.01413	6.21065	18.7471	1.49254e-05	0.000322168
ENSXETG00000009043	FADS2	-1.01301	10.0913	37.821	7.75434e-10	1.00893e-07
ENSXETG00000014609	DECR1	-1.00692	5.90635	15.6013	7.81989e-05	0.00120886
ENSXETG00000019484	PPID	-1.0068	7.81052	16.6495	4.49615e-05	0.000797725
ENSXETG00000014427	SLC30A1	-1.00237	5.94939	15.6096	7.7859e-05	0.00120759
ENSXETG00000021098	AGXT2L1	1.00652	6.37593	19.5151	9.98076e-06	0.000230295
ENSXETG00000002887	AKT1S1	1.00852	6.36346	19.748	8.83557e-06	0.000206929
ENSXETG00000016759	GKAP1	1.00991	5.98847	15.1264	0.000100545	0.00149036
ENSXETG00000019473	MAP1LC3A	1.01067	8.72798	28.2332	1.07544e-07	6.14312e-06
ENSXETG00000004449	RAB23	1.01262	5.81957	14.6169	0.000131725	0.00182006
ENSXETG00000014931	PNKD	1.01661	8.44161	27.5495	1.53122e-07	8.0587e-06
ENSXETG00000023757	SCD	1.01849	11.02	37.1027	1.12067e-09	1.31231e-07
ENSXETG00000005118	PHYHIPL	1.02505	10.575	29.0152	7.18128e-08	4.60783e-06
ENSXETG00000007416	SAMHD1	1.03052	5.41883	12.7393	0.000358051	0.00399313
ENSXETG00000007438	NKRF	1.03503	7.28341	19.859	8.33678e-06	0.000198221
ENSXETG00000008153	ERI1	1.03503	6.03128	17.5625	2.7802e-05	0.000542603
ENSXETG00000009118	FRMD4A	1.03573	7.42305	19.9721	7.85797e-06	0.000189725
ENSXETG00000026047	SMAD1	1.04569	6.53503	20.8434	4.98405e-06	0.00013896
ENSXETG00000018895	PHOSPHO2	1.05852	6.21155	16.6738	4.439e-05	0.000793598
ENSXETG00000005259	STK40	1.06034	5.6109	14.0941	0.000173885	0.00228955
ENSXETG00000002941	EIF3CL	1.06103	10.9161	41.0056	1.51791e-10	2.50593e-08
ENSXETG00000013412	POLDIP3	1.06237	6.90241	20.2447	6.81424e-06	0.000172529
ENSXETG00000018097	GTPBP4	1.06381	8.01157	22.7464	1.84848e-06	6.31991e-05
ENSXETG00000012236	NARF	1.07055	7.61955	21.3298	3.8668e-06	0.000113912
ENSXETG00000021229	NUCB1	1.07439	7.40184	19.92	8.0753e-06	0.000193973
ENSXETG00000027370	RIOK3	1.07669	9.22952	43.9504	3.36802e-11	6.31032e-09
ENSXETG00000022587	ADCK3	1.07673	7.42419	16.6225	4.56066e-05	0.000806118
ENSXETG00000007854	TLK2	1.08043	7.95414	24.057	9.35259e-07	3.56159e-05
ENSXETG00000017903	RTF1	1.08912	8.2826	29.1464	6.71101e-08	4.42738e-06
ENSXETG00000008951	VEZF1	1.09465	5.8465	17.5176	2.84668e-05	0.000550985
ENSXETG00000017349	PNO1	1.09879	7.3141	22.191	2.46829e-06	7.96009e-05
ENSXETG00000010405	DDX46	1.10137	9.62366	39.4095	3.43614e-10	4.87724e-08
ENSXETG00000023342	AGT	1.10836	7.8013	14.4108	0.00014696	0.00199524
ENSXETG00000006219	SAT1	1.10895	7.50232	20.7563	5.21585e-06	0.000143712
ENSXETG00000021286	SESN1	1.11007	8.21147	25.4906	4.44539e-07	1.96436e-05
ENSXETG00000012139	ARHGDIG	1.11237	9.58275	49.7869	1.71383e-12	4.22505e-10
ENSXETG00000017975	KDM3A	1.11281	8.13513	25.0723	5.52192e-07	2.22971e-05
ENSXETG00000010994	PARN	1.12529	5.8792	18.9227	1.36124e-05	0.000300757
ENSXETG00000027380	BET1	1.12909	6.14174	20.15	7.15986e-06	0.000175785
ENSXETG00000007569	HAPLN3	1.13125	5.46611	14.9991	0.000107561	0.0015598
ENSXETG00000001834	RPA4	1.13823	5.35067	14.0244	0.00018045	0.00232205
ENSXETG00000017109	CTSF	1.13995	6.44456	25.4205	4.60986e-07	2.018e-05
ENSXETG00000017737	ASAP1	1.14166	7.7041	25.1591	5.2791e-07	2.18826e-05
ENSXETG00000014345	PHF12	1.1525	5.88416	16.814	4.12278e-05	0.000751404
ENSXETG00000012846	UGDH	1.15379	6.18915	23.8926	1.01862e-06	3.84774e-05
ENSXETG00000004598	GRWD1	1.15416	5.6358	16.2853	5.44864e-05	0.000914746
ENSXETG00000009979	COG1	1.16069	6.59343	25.0959	5.4548e-07	2.22176e-05
ENSXETG00000009097	AURKB	1.16712	5.93679	20.7672	5.18633e-06	0.000143712
ENSXETG00000012149	AGXT	1.19041	5.56848	14.8329	0.000117471	0.00165235
ENSXETG00000027013	LCMT1	1.20225	7.13496	26.1217	3.20565e-07	1.49405e-05
ENSXETG00000026976	DDIT4	1.20976	7.09549	21.0563	4.45981e-06	0.000128158
ENSXETG00000006029	LRRC47	1.21182	6.30267	27.7862	1.35489e-07	7.29462e-06
ENSXETG00000017466	MEAF6	1.21421	5.7242	20.5494	5.81128e-06	0.000153786
ENSXETG00000003233	MED21	1.2192	6.1841	23.1478	1.50018e-06	5.32336e-05
ENSXETG00000004189	PIK3IP1	1.22253	6.61572	27.0885	1.94355e-07	9.7888e-06
ENSXETG00000010627	RNF146	1.22529	6.65239	27.3912	1.66186e-07	8.554e-06
ENSXETG00000017874	NOB1	1.22806	7.59637	28.2892	1.04479e-07	6.14312e-06
ENSXETG00000013819	USP1	1.22959	5.52668	18.2982	1.88886e-05	0.000393376
ENSXETG00000018900	DCTPP1	1.23147	5.47687	17.6491	2.65648e-05	0.000522812
ENSXETG00000011968	ARID4A	1.23209	4.99813	13.125	0.000291389	0.00341217
ENSXETG00000025472	PHF20	1.24757	6.69364	25.161	5.27391e-07	2.18826e-05
ENSXETG00000003585	RHOJ	1.24794	6.21748	27.9474	1.24658e-07	6.95114e-06
ENSXETG00000010142		1.24958	9.69879	52.6674	3.95088e-13	1.32185e-10
ENSXETG00000001426	FRS2	1.26064	5.77998	22.1475	2.52486e-06	7.99084e-05
ENSXETG00000006051	unknown	1.26145	8.1065	29.8967	4.55681e-08	3.0579e-06
ENSXETG00000010093	SBDS	1.27275	8.00662	32.964	9.38796e-09	8.81316e-07
ENSXETG00000011294	TRIM36	1.28303	5.21492	13.4227	0.000248591	0.0030323
ENSXETG00000002339	ZNF423	1.28433	6.68629	28.2563	1.06268e-07	6.14312e-06
ENSXETG00000025335	RND3	1.2846	7.36618	23.1171	1.52433e-06	5.36839e-05
ENSXETG00000003704	DAZAP1	1.30902	7.11818	30.5422	3.2669e-08	2.38334e-06
ENSXETG00000005959	TRAIP	1.30962	5.93005	20.0195	7.66583e-06	0.000186851
ENSXETG00000014977	USP37	1.31473	5.31122	18.8143	1.44085e-05	0.000313905
ENSXETG00000011292	TMEM66	1.31819	6.9603	31.9253	1.60214e-08	1.31657e-06
ENSXETG00000003731	RBP4	1.3207	6.90698	27.3077	1.7352e-07	8.83444e-06
ENSXETG00000014416	LPGAT1	1.32462	5.24101	13.8656	0.000196361	0.00249933
ENSXETG00000005775	GNG13	1.32671	6.09868	16.5779	4.66918e-05	0.00081606
ENSXETG00000023220		1.33603	6.04253	28.3487	1.01314e-07	6.08401e-06
ENSXETG00000019374	TXNDC9	1.34806	6.49656	32.9599	9.40773e-09	8.81316e-07
ENSXETG00000018928	CCDC173	1.35378	7.67821	20.5715	5.74451e-06	0.000152882
ENSXETG00000014608	PCK2	1.35913	5.58507	21.9826	2.7513e-06	8.53451e-05
ENSXETG00000030761	KIAA1191	1.37219	6.93692	34.1052	5.22115e-09	5.31649e-07
ENSXETG00000005851	HSPA13	1.37387	4.84665	13.0653	0.000300817	0.00351379
ENSXETG00000007440	UPF3B	1.3741	6.68012	32.5407	1.16719e-08	1.05137e-06
ENSXETG00000027428	ISCU	1.3789	8.93582	63.1382	1.92696e-15	1.12824e-12
ENSXETG00000021500	HAUS1	1.38082	5.27885	14.5224	0.0001385	0.00189135
ENSXETG00000029991	PAPL	1.38846	5.80917	23.5539	1.21462e-06	4.44475e-05
ENSXETG00000017379	CCNL2	1.39643	7.86424	37.1597	1.0884e-09	1.30719e-07
ENSXETG00000017634	TINAGL1	1.39686	5.66987	25.2451	5.04868e-07	2.14785e-05
ENSXETG00000015441	HIVEP1	1.40461	5.6706	26.149	3.16068e-07	1.49405e-05
ENSXETG00000023416	TAT	1.42938	7.06697	18.1822	2.00742e-05	0.000414217
ENSXETG00000012094	MTHFD2	1.43335	7.27059	31.2578	2.25936e-08	1.7638e-06
ENSXETG00000008410	C5ORF4	1.45234	5.81849	28.9348	7.4856e-08	4.67501e-06
ENSXETG00000019441	FXR1	1.46699	9.05497	71.4153	2.89419e-17	2.71128e-14
ENSXETG00000000155	SPINT3	1.52191	6.18161	32.2178	1.3782e-08	1.17372e-06
ENSXETG00000019052	ING2	1.52714	5.08815	20.1607	7.11997e-06	0.000175785
ENSXETG00000008492	CIR1	1.54945	6.16361	39.6077	3.10454e-10	4.54427e-08
ENSXETG00000005273	PNRC2	1.5576	4.54677	15.0571	0.000104309	0.0015316
ENSXETG00000019581	HS3ST3A1	1.56373	4.95038	13.5541	0.000231785	0.00285705
ENSXETG00000012262	ZNF645	1.56406	4.55664	12.7922	0.000348073	0.00390535
ENSXETG00000018085	ARRDC3	1.57033	8.76832	75.3234	3.996e-18	4.67932e-15
ENSXETG00000025998		1.57844	4.93158	20.2282	6.87334e-06	0.00017309
ENSXETG00000018739	CDO1	1.58931	6.40645	40.0544	2.46985e-10	3.73187e-08
ENSXETG00000013520	PYROXD1	1.60476	6.76828	37.4475	9.39062e-10	1.15752e-07
ENSXETG00000002359	LSM14A	1.62046	4.49551	14.8753	0.000114858	0.00162536
ENSXETG00000034192	CABP1	1.62417	5.62099	25.9385	3.52472e-07	1.60289e-05
ENSXETG00000007396	IGF2BP3	1.66217	4.36255	15.0129	0.000106776	0.00155323
ENSXETG00000005315	ACE	1.66713	6.58909	47.8374	4.63067e-12	9.85911e-10
ENSXETG00000003954	PTGDS	1.68681	12.2204	28.1313	1.13355e-07	6.39707e-06
ENSXETG00000015696	PELI2	1.74068	7.05588	53.0883	3.18881e-13	1.14895e-10
ENSXETG00000010988	NDRG1	1.74702	5.43148	14.3967	0.000148059	0.00200162
ENSXETG00000027289	SLMO1	1.75144	6.57101	50.425	1.23809e-12	3.41129e-10
ENSXETG00000022903	TADA2B	1.76137	4.36751	15.6266	7.71611e-05	0.00120074
ENSXETG00000022025	ABHD5	1.85029	4.74081	23.6489	1.15614e-06	4.29791e-05
ENSXETG00000021417	ACTA1	1.88505	7.91824	16.9524	3.83285e-05	0.000704042
ENSXETG00000000380		1.89397	8.10886	70.2121	5.32579e-17	4.15767e-14
ENSXETG00000005922	HBP1	1.90957	3.98732	13.2061	0.000279042	0.00331734
ENSXETG00000026099	HERPUD1	1.92219	5.94818	49.2639	2.23744e-12	4.99055e-10
ENSXETG00000002577	FHL2	2.02078	4.41192	21.6994	3.18886e-06	9.53672e-05
ENSXETG00000025326		2.02443	4.93378	21.1952	4.148e-06	0.000120934
ENSXETG00000030739	C1QTNF3	2.11931	4.00247	17.7354	2.53855e-05	0.000501712
ENSXETG00000017425	ANGPTL7	2.12311	5.6842	52.2344	4.92554e-13	1.44195e-10
ENSXETG00000019875	IGFBP2	2.19433	3.71085	15.9126	6.63354e-05	0.00108263
ENSXETG00000021601	CHAC1	2.22485	4.82978	27.0374	1.99556e-07	9.83917e-06
ENSXETG00000021546	CYP26B1	2.25019	4.5754	16.0825	6.06414e-05	0.00100725
ENSXETG00000018022		2.41844	6.07889	52.4283	4.46258e-13	1.39351e-10
ENSXETG00000001040		2.48817	4.57739	29.9078	4.53086e-08	3.0579e-06
ENSXETG00000005261	CFHR4	2.52582	3.87533	16.6769	4.43163e-05	0.000793598
ENSXETG00000029957	BCL2L11	2.52877	3.28017	15.5597	7.99387e-05	0.00122315
ENSXETG00000016171	GATA2	2.65727	5.02908	35.9869	1.98648e-09	2.16387e-07
ENSXETG00000003649	CCDC77	2.86009	4.23561	25.288	4.93766e-07	2.14148e-05
ENSXETG00000017270		2.89785	9.43983	60.3067	8.11703e-15	3.80202e-12
ENSXETG00000010174	CRYAB	2.96573	5.24349	49.9365	1.58802e-12	4.13237e-10
ENSXETG00000006665	TP53INP1	2.98711	4.21776	31.639	1.85664e-08	1.47399e-06
ENSXETG00000015772	LGALS3	2.99483	3.98334	28.4678	9.527e-08	5.79539e-06
ENSXETG00000018735	TCF7L2	3.05871	8.21849	29.0156	7.1796e-08	4.60783e-06
ENSXETG00000024952	TNNT3	4.07239	5.01812	56.7943	4.83855e-14	1.88865e-11
ENSXETG00000009695	ATP2A1	5.81384	6.88998	112.521	2.74784e-26	4.29029e-23

## Sheet: GO-heart
List of Gene Ontology (GO) categories over-represented by DEGs in the heart.
GO Term	Pvalue	FDR	Count	Size	Term
fixed
GO:0044449	3.57983e-06	0.00524	9	55	contractile fiber part
GO:0043292	6.55348e-06	0.00524	9	59	contractile fiber
GO:0003012	1.75465e-05	0.00716	9	65	muscle system process
GO:0030017	1.78625e-05	0.00716	8	51	sarcomere
GO:0006936	3.20313e-05	0.00965333	8	54	muscle contraction
GO:0030016	3.62232e-05	0.00965333	8	56	myofibril
GO:0006941	8.01603e-05	0.0183314	5	20	striated muscle contraction
GO:0003008	0.000355916	0.0569466	17	289	system process
GO:0051239	0.000541773	0.0788033	20	386	regulation of multicellular organismal process
GO:0044707	0.000673947	0.0898596	42	1148	single-multicellular organism process
GO:0005576	0.000761694	0.093747	15	258	extracellular region
GO:0009888	0.000837999	0.0952846	17	311	tissue development
plastic
GO:0045333	6.54e-24	1.34659e-20	44	63	cellular respiration
GO:0044429	1.77e-21	1.82221e-18	110	327	mitochondrial part
GO:0016491	6.29e-20	4.31704e-17	92	255	oxidoreductase activity
GO:0006091	7.77e-19	3.99961e-16	63	142	generation of precursor metabolites and energy
GO:0022904	3.14e-18	1.29305e-15	28	35	respiratory electron transport chain
GO:0022900	1.23e-17	4.22095e-15	28	36	electron transport chain
GO:0015980	1.74e-17	5.11809e-15	53	112	energy derivation by oxidation of organic compounds
GO:0044710	2.08e-17	5.3534e-15	223	981	single-organism metabolic process
GO:0055114	1.15e-16	2.63094e-14	73	195	oxidation-reduction process
GO:0044281	2.01e-16	4.13859e-14	200	859	small molecule metabolic process
GO:0005743	1.25e-15	2.33977e-13	59	147	mitochondrial inner membrane
GO:0031966	1.5e-15	2.39161e-13	71	198	mitochondrial membrane
GO:0005739	1.51e-15	2.39161e-13	151	603	mitochondrion
GO:0019866	2.34e-15	3.44147e-13	62	161	organelle inner membrane
GO:0005740	5.96e-15	8.18109e-13	72	207	mitochondrial envelope
GO:0005759	2.18e-13	2.80539e-11	59	162	mitochondrial matrix
GO:0044455	1.94e-11	2.34968e-09	28	53	mitochondrial membrane part
GO:0005746	1.1e-10	1.25828e-08	17	23	mitochondrial respiratory chain
GO:0070469	1.76e-10	1.90728e-08	18	26	respiratory chain
GO:0019752	1.98e-10	2.03841e-08	92	346	carboxylic acid metabolic process
GO:0031967	2.87e-10	2.68606e-08	85	318	organelle envelope
GO:0031975	2.87e-10	2.68606e-08	85	318	envelope
GO:0009060	3.41e-10	3.05269e-08	19	29	aerobic respiration
GO:0006099	8.3e-10	7.12071e-08	16	22	tricarboxylic acid cycle
GO:0006082	1.75e-09	1.4413e-07	97	386	organic acid metabolic process
GO:0043436	2.16e-09	1.71055e-07	96	382	oxoacid metabolic process
GO:0006119	6.18e-09	4.71282e-07	16	24	oxidative phosphorylation
GO:0016651	6.93e-09	5.09603e-07	19	33	oxidoreductase activity, acting on NAD(P)H
GO:0044421	1.65e-08	1.1715e-06	50	163	extracellular region part
GO:0016054	2.53e-08	1.68041e-06	36	99	organic acid catabolic process
GO:0046395	2.53e-08	1.68041e-06	36	99	carboxylic acid catabolic process
GO:0048037	3.72e-08	2.39359e-06	43	132	cofactor binding
GO:0005576	9.93e-08	6.00051e-06	67	258	extracellular region
GO:0044282	1.02e-07	6.00051e-06	39	117	small molecule catabolic process
GO:0044712	1.02e-07	6.00051e-06	39	117	single-organism catabolic process
GO:0003824	1.11e-07	6.34858e-06	295	1689	catalytic activity
GO:0050662	1.94e-07	1.07958e-05	34	98	coenzyme binding
GO:0032787	9.27e-07	5.02288e-05	43	145	monocarboxylic acid metabolic process
GO:0016655	2.57e-06	0.000135683	12	20	oxidoreductase activity, acting on NAD(P)H, quinone or similar compound as acceptor
GO:0006635	9.7e-06	0.000499308	15	32	fatty acid beta-oxidation
GO:1901564	1.47e-05	0.000738227	114	561	organonitrogen compound metabolic process
GO:0003012	1.53e-05	0.000750064	23	65	muscle system process
GO:0005615	1.65e-05	0.000790081	34	118	extracellular space
GO:0019318	1.87e-05	0.000873931	28	88	hexose metabolic process
GO:0006006	1.91e-05	0.000873931	26	79	glucose metabolic process
GO:0014070	3.29e-05	0.00147263	37	134	response to organic cyclic compound
GO:0043648	3.67e-05	0.00159778	15	35	dicarboxylic acid metabolic process
GO:0010035	3.74e-05	0.00159778	28	91	response to inorganic substance
GO:0072329	3.88e-05	0.00159778	18	47	monocarboxylic acid catabolic process
GO:0009062	3.88e-05	0.00159778	16	39	fatty acid catabolic process
GO:1901566	4.03e-05	0.00162701	48	192	organonitrogen compound biosynthetic process
GO:0051287	4.64e-05	0.00183726	14	32	NAD binding
GO:0006096	5.79e-05	0.00224936	12	25	glycolysis
GO:0016616	6.19e-05	0.00236022	19	53	oxidoreductase activity, acting on the CH-OH group of donors, NAD or NADP as acceptor
GO:0016614	7.52e-05	0.00281521	20	58	oxidoreductase activity, acting on CH-OH group of donors
GO:0019395	8.03e-05	0.00290035	16	41	fatty acid oxidation
GO:0034440	8.03e-05	0.00290035	16	41	lipid oxidation
GO:0044444	8.17e-05	0.00290035	352	2224	cytoplasmic part
GO:0016042	8.49e-05	0.00296287	24	76	lipid catabolic process
GO:0006936	9.26e-05	0.00317772	19	54	muscle contraction
GO:0033993	9.52e-05	0.00321339	35	130	response to lipid
GO:0006007	0.000106732	0.00353066	13	30	glucose catabolic process
GO:0005996	0.000108029	0.00353066	28	96	monosaccharide metabolic process
GO:0006631	0.000113414	0.00364874	30	106	fatty acid metabolic process
GO:0009055	0.000122004	0.00386471	18	51	electron carrier activity
GO:0006629	0.000144073	0.00443097	70	325	lipid metabolic process
GO:0044242	0.000144184	0.00443097	20	60	cellular lipid catabolic process
GO:0016836	0.000149618	0.00453035	10	20	hydro-lyase activity
GO:0051186	0.000162962	0.00483488	29	103	cofactor metabolic process
GO:0005578	0.000164372	0.00483488	16	44	proteinaceous extracellular matrix
GO:0044724	0.000179838	0.0052153	18	52	single-organism carbohydrate catabolic process
GO:0015078	0.000186187	0.00532443	11	24	hydrogen ion transmembrane transporter activity
GO:0050660	0.000215807	0.00606412	14	36	flavin adenine dinucleotide binding
GO:0044711	0.000217943	0.00606412	39	156	single-organism biosynthetic process
GO:0019319	0.000224379	0.00615995	12	28	hexose biosynthetic process
GO:0009063	0.000236809	0.00633233	18	53	cellular amino acid catabolic process
GO:0016052	0.000236809	0.00633233	18	53	carbohydrate catabolic process
GO:0009056	0.000246294	0.00650153	141	766	catabolic process
GO:0043230	0.000270271	0.00687022	13	33	extracellular organelle
GO:0065010	0.000270271	0.00687022	13	33	extracellular membrane-bounded organelle
GO:0070062	0.000270271	0.00687022	13	33	extracellular vesicular exosome
GO:0009719	0.000281135	0.00705923	64	297	response to endogenous stimulus
GO:0042542	0.000311536	0.00772834	11	25	response to hydrogen peroxide
GO:0019320	0.000337903	0.00828265	13	33	hexose catabolic process
GO:0044283	0.000349202	0.0084589	38	154	small molecule biosynthetic process
GO:1901605	0.00046849	0.0111532	24	84	alpha-amino acid metabolic process
GO:0006733	0.000471264	0.0111532	11	26	oxidoreduction coenzyme metabolic process
GO:0031012	0.000496596	0.0116192	18	57	extracellular matrix
GO:0044255	0.000530267	0.0122676	57	263	cellular lipid metabolic process
GO:1901565	0.000543998	0.0124455	58	269	organonitrogen compound catabolic process
GO:1901606	0.000616599	0.0139514	14	39	alpha-amino acid catabolic process
GO:0016053	0.000665431	0.0147325	28	106	organic acid biosynthetic process
GO:0046394	0.000665431	0.0147325	28	106	carboxylic acid biosynthetic process
GO:0006094	0.000694151	0.0152049	11	27	gluconeogenesis
GO:0016209	0.000862234	0.0186878	9	20	antioxidant activity
GO:0046365	0.000902176	0.0193498	13	36	monosaccharide catabolic process
GO:0006941	0.000913689	0.0193947	9	20	striated muscle contraction
GO:0006839	0.00095169	0.0199952	17	54	mitochondrial transport
GO:0046364	0.000963537	0.0200396	12	32	monosaccharide biosynthetic process
GO:0016829	0.000985744	0.0202965	19	64	lyase activity

## Sheet: GO-liver
List of Gene Ontology (GO) categories over-represented by DEGs in the liver.
GO Term	Pvalue	FDR	Count	Size	Term
fixed
GO:0051348	0.000515211	0.295222	5	65	negative regulation of transferase activity
GO:1901566	0.000838661	0.295222	8	198	organonitrogen compound biosynthetic process
plastic
GO:0005576	9.45e-07	0.00110525	32	281	extracellular region
GO:0006695	1.73e-06	0.00110525	8	21	cholesterol biosynthetic process
GO:1901617	3.68e-06	0.00110525	12	55	organic hydroxy compound biosynthetic process
GO:0044421	3.84e-06	0.00110525	23	176	extracellular region part
GO:0016126	3.86e-06	0.00110525	8	23	sterol biosynthetic process
GO:0044283	4.11e-06	0.00110525	22	169	small molecule biosynthetic process
GO:0044711	5.02e-06	0.00110525	22	171	single-organism biosynthetic process
GO:0005578	5.26e-06	0.00110525	10	38	proteinaceous extracellular matrix
GO:0046165	5.73e-06	0.00110525	11	48	alcohol biosynthetic process
GO:0008203	1.08e-05	0.00187488	10	42	cholesterol metabolic process
GO:0016125	2.08e-05	0.00328262	10	45	sterol metabolic process
GO:0005615	2.62e-05	0.00379027	18	132	extracellular space
GO:0008610	3.87e-05	0.00516794	21	180	lipid biosynthetic process
GO:0044281	4.88e-05	0.0060512	62	884	small molecule metabolic process
GO:0044710	5.34e-05	0.00618016	68	1004	single-organism metabolic process
GO:0031012	5.86e-05	0.0063581	10	49	extracellular matrix
GO:1901566	6.26e-05	0.00639256	22	200	organonitrogen compound biosynthetic process
GO:0005506	8.43e-05	0.00813027	9	41	iron ion binding
GO:0006694	9.04e-05	0.00825971	9	43	steroid biosynthetic process
GO:1901615	0.000104247	0.00904864	16	124	organic hydroxy compound metabolic process
GO:0032787	0.000180978	0.0149608	18	157	monocarboxylic acid metabolic process
GO:0072524	0.000219569	0.017326	7	29	pyridine-containing compound metabolic process
GO:0016810	0.000236803	0.0178735	8	37	hydrolase activity, acting on carbon-nitrogen (but not peptide) bonds
GO:0044420	0.000271049	0.0196059	6	21	extracellular matrix part
GO:0006066	0.000365527	0.0253822	14	111	alcohol metabolic process
GO:0030198	0.000416074	0.026752	9	52	extracellular matrix organization
GO:0043062	0.000416074	0.026752	9	52	extracellular structure organization
GO:0008202	0.000431795	0.0267713	11	75	steroid metabolic process
GO:0006576	0.000482167	0.0288635	9	53	cellular biogenic amine metabolic process
GO:0019362	0.000816617	0.0457306	6	26	pyridine nucleotide metabolic process
GO:0046496	0.000816617	0.0457306	6	26	nicotinamide nucleotide metabolic process

## Sheet: GO-brain
List of Gene Ontology (GO) categories over-represented by DEGs in the brain.
GO Term	Pvalue	FDR	Count	Size	Term
fixed
GO:0003008	0.000646392	0.0867602	11	302	system process
plastic
GO:0014070	1.55e-05	0.0284255	21	135	response to organic cyclic compound
GO:0051384	3.36e-05	0.0284255	9	31	response to glucocorticoid stimulus
GO:0031960	4.44e-05	0.0284255	9	32	response to corticosteroid stimulus
GO:0048545	5.87e-05	0.0284255	13	66	response to steroid hormone stimulus
GO:0010038	8.18e-05	0.0316893	12	59	response to metal ion
GO:0046683	0.00013707	0.0372153	7	22	response to organophosphorus
GO:0033993	0.000147005	0.0372153	19	134	response to lipid
GO:0009719	0.000153703	0.0372153	33	305	response to endogenous stimulus
GO:0014074	0.000187688	0.0403946	7	23	response to purine-containing compound
GO:0009725	0.000400944	0.0776629	22	180	response to hormone stimulus
GO:0010035	0.00060637	0.102816	14	93	response to inorganic substance
GO:0000976	0.000636958	0.102816	7	26	transcription regulatory region sequence-specific DNA binding
GO:0000977	0.000840705	0.116318	6	20	RNA polymerase II regulatory region sequence-specific DNA binding
GO:0001012	0.000840705	0.116318	6	20	RNA polymerase II regulatory region DNA binding
GO:0044281	0.000978615	0.122412	69	874	small molecule metabolic process
